# Supplementary material for: PM2.5 exacerbates house dust mite-induced allergic rhinitis via STING-mediated nasal epithelial barrier disruption
Source: Front Immunol. 2026 Mar 24;17:1752415. doi: 10.3389/fimmu.2026.1752415 (PMC13053643; doi:10.3389/fimmu.2026.1752415)
Supplement: Supplementary file 1 [file Table1.xlsx]

## Sheet: Sheet1
Category	Term	Genes	Count	List Total	Pop Hits	Pop Total	P-Value	Benjamini	Fold Enrichment	Bonferroni	FDR	Fisher Exact
KEGG_PATHWAY	TNF signaling pathway	0.0405	13	157	119	8534	1.6e-06	0.00039	5.94	0.00039	0.000378	2.44e-07
KEGG_PATHWAY	IL-17 signaling pathway	0.0343	11	157	95	8534	8.32e-06	0.00101	6.29	0.00202	0.000982	1.19e-06
KEGG_PATHWAY	Cytokine-cytokine receptor interaction	0.0561	18	157	298	8534	2.93e-05	0.00237	3.28	0.00709	0.0023	8.4e-06
KEGG_PATHWAY	Rheumatoid arthritis	0.0312	10	157	95	8534	5.56e-05	0.00338	5.72	0.0134	0.00328	8.81e-06
KEGG_PATHWAY	Viral protein interaction with cytokine and cytokine receptor	0.028	9	157	100	8534	0.000467	0.0227	4.89	0.107	0.0221	8.75e-05
KEGG_PATHWAY	Pathways in cancer	0.0654	21	157	533	8534	0.00164	0.0665	2.14	0.329	0.0645	0.000729
KEGG_PATHWAY	Lipid and atherosclerosis	0.0374	12	157	216	8534	0.00198	0.0688	3.02	0.383	0.0669	0.000615
KEGG_PATHWAY	Pertussis	0.0218	7	157	78	8534	0.00295	0.082	4.88	0.512	0.0796	0.000552
KEGG_PATHWAY	NF-kappa B signaling pathway	0.0249	8	157	105	8534	0.00304	0.082	4.14	0.522	0.0796	0.000676
KEGG_PATHWAY	Legionellosis	0.0187	6	157	56	8534	0.00345	0.0839	5.82	0.568	0.0815	0.000535
KEGG_PATHWAY	Kaposi sarcoma-associated herpesvirus infection	0.0312	10	157	196	8534	0.0097	0.214	2.77	0.906	0.208	0.00326
KEGG_PATHWAY	Chagas disease	0.0218	7	157	103	8534	0.0113	0.229	3.69	0.937	0.222	0.00282
KEGG_PATHWAY	Malaria	0.0156	5	157	50	8534	0.0129	0.241	5.44	0.957	0.234	0.00215
KEGG_PATHWAY	Ovarian steroidogenesis	0.0156	5	157	52	8534	0.0147	0.256	5.23	0.973	0.248	0.00256
KEGG_PATHWAY	Oxytocin signaling pathway	0.0249	8	157	155	8534	0.0233	0.369	2.81	0.997	0.358	0.00772
KEGG_PATHWAY	PD-L1 expression and PD-1 checkpoint pathway in cancer	0.0187	6	157	90	8534	0.0243	0.369	3.62	0.997	0.358	0.00616
KEGG_PATHWAY	Ras signaling pathway	0.0312	10	157	238	8534	0.0303	0.433	2.28	0.999	0.421	0.0123
KEGG_PATHWAY	Circadian entrainment	0.0187	6	157	97	8534	0.0322	0.435	3.36	1.00e+0	0.422	0.0088
KEGG_PATHWAY	Choline metabolism in cancer	0.0187	6	157	99	8534	0.0347	0.444	3.29	1.00e+0	0.431	0.00969
KEGG_PATHWAY	AGE-RAGE signaling pathway in diabetic complications	0.0187	6	157	101	8534	0.0374	0.446	3.23	1.00e+0	0.433	0.0106
KEGG_PATHWAY	Bladder cancer	0.0125	4	157	41	8534	0.0385	0.446	5.3	1.00e+0	0.433	0.00658
KEGG_PATHWAY	ABC transporters	0.0125	4	157	45	8534	0.0486	0.537	4.83	1.00e+0	0.522	0.00914
KEGG_PATHWAY	Human cytomegalovirus infection	0.028	9	157	226	8534	0.0551	0.582	2.16	1.00e+0	0.566	0.0235
KEGG_PATHWAY	MicroRNAs in cancer	0.0343	11	157	312	8534	0.0597	0.604	1.92	1.00e+0	0.587	0.0288
KEGG_PATHWAY	PI3K-Akt signaling pathway	0.0374	12	157	362	8534	0.0674	0.655	1.8	1.00e+0	0.637	0.0346
KEGG_PATHWAY	Complement and coagulation cascades	0.0156	5	157	88	8534	0.0772	0.699	3.09	1.00e+0	0.679	0.0228
KEGG_PATHWAY	Hepatitis B	0.0218	7	157	163	8534	0.0776	0.699	2.33	1.00e+0	0.679	0.0305
KEGG_PATHWAY	Relaxin signaling pathway	0.0187	6	157	130	8534	0.0895	0.728	2.51	1.00e+0	0.707	0.0326
KEGG_PATHWAY	Calcium signaling pathway	0.028	9	157	254	8534	0.0937	0.728	1.93	1.00e+0	0.707	0.0446
KEGG_PATHWAY	Dopaminergic synapse	0.0187	6	157	132	8534	0.0941	0.728	2.47	1.00e+0	0.707	0.0347
KEGG_PATHWAY	VEGF signaling pathway	0.0125	4	157	60	8534	0.0966	0.728	3.62	1.00e+0	0.707	0.0242
KEGG_PATHWAY	Vascular smooth muscle contraction	0.0187	6	157	134	8534	0.0987	0.728	2.43	1.00e+0	0.707	0.037
KEGG_PATHWAY	Chemical carcinogenesis - receptor activation	0.0249	8	157	215	8534	0.0989	0.728	2.02	1.00e+0	0.707	0.0447
