# Supplementary material for: PM2.5 exacerbates house dust mite-induced allergic rhinitis via STING-mediated nasal epithelial barrier disruption
Source: Front Immunol. 2026 Mar 24;17:1752415. doi: 10.3389/fimmu.2026.1752415 (PMC13053643; doi:10.3389/fimmu.2026.1752415)
Supplement: Supplementary file 2 [file Table2.xlsx]

## Sheet: S1
GeneID	GSM6635116	GSM6635117	GSM6635118	GSM6635119	GSM6635120	GSM6635121
100287102	0	0	0.07068	0	0	0
653635	7.937	7.858	6.733	7.049	6.874	9.01
102466751	0	3.219	1.717	1.871	3.281	0
107985730	0	0	0	0	0	0.2057
100302278	0	0	0	0	0	0
645520	0	0	0	0	0	0
79501	0	0	0	0	0	0
100996442	0.07356	0.1342	0.1432	0.182	0.1596	0.1809
729737	0.1973	0.18	0.384	0.1627	0.1834	0.3437
102725121	0	0.06811	0.07266	0	0	0.2066
102723897	6.133	7.334	8.488	9.105	8.298	8.296
102465909	1.765	3.219	0	0	0	0
107985721	0	0.04045	0	0	0	0
112268260	0	0.1162	0.03542	0.0193	0.05076	0.06715
729759	0	0	0	0	0	0
100132287	0.6865	0.6512	0.9085	0.6697	0.5871	0.7851
105378947	0	0	0	0	0	0
101928626	0	0	0.1463	0	0	0.1387
113219467	556.1	497.9	412.8	639.8	510.6	498.8
81399	0	0	0	0	0	0.01915
100133331	1.208	0.8965	1.257	0.7147	1.096	0.9066
107984841	1.425	0.9456	1.892	1.649	0.7228	0.7171
107984847	1.979	2.483	3.852	1.049	3.22	1.369
107984849	0	0	0	0.4545	0.7968	0
100288069	2.013	1.836	1.959	1.392	0.895	1.372
105378580	0.07007	0.04261	0.3409	0.1238	0.1086	0.1723
400728	0.1235	0.1689	0.4805	0.06546	0.5738	0.2277
79854	1.185	0.9973	1.419	0.6763	1.101	0.5883
643837	2.95	3.592	3.453	3.721	3.455	3.56
107984850	0	0	0	0	0	0
284593	0	0	0.06845	0	0.06539	0
284600	0.1866	0.1419	0.2421	0.09895	0.08674	0.05738
100130417	2.47	2.326	1.706	1.267	0.8148	1.69
107985728	2.501	1.921	2.05	0.8376	0.4895	0.5768
148398	17.83	15.2	17.54	8.062	7.46	7.791
26155	72.38	75.07	79.75	78.92	77.16	83.14
339451	3.186	3.24	3.777	4.388	3.166	4.188
84069	2.037	2.268	1.516	2.097	1.699	2.542
84808	0.4647	0.2422	0.1292	0.3168	0.216	0.398
57801	2.062	0.9121	1.277	0.5965	0.8134	1.326
9636	171.2	139.4	90.37	63.32	75.65	102.3
375790	47.55	42.67	41.04	33.08	32.79	36.46
100288175	0.8624	0.7866	0.3597	1.176	1.374	0.9091
112267874	0.0444	0.08099	0	0.1412	0.1238	0.04095
105378948	0.1644	0.2249	0.07998	0.2179	0.3056	0.3032
401934	0	0	0	0	0	0
54991	7.5	5.581	4.945	9.993	9.724	9.147
254099	0	0	0	0.1571	0	0
406984	0	0	0	0	0	0
406983	0	0	0	0	0	0
554210	0	0	0	0	0	0
100506376	0	0	0	0	0	0
254173	0	0	0	0	0	0.02576
8784	0.4884	0.04455	0.1426	0.2072	0	0.3153
7293	0	0.02982	0.03181	0	0	0
51150	166.1	169.1	173.5	160.6	168.6	167
126792	19.47	19.74	20.19	21.32	24.5	23.75
388581	0.6417	0.1672	1.07	0.486	0.5965	0.6764
118424	23.91	21.91	22.02	25.06	26.78	28.12
101928895	0.6463	0.917	0.559	0.6854	0.8679	0.5961
6339	0.5894	0.7526	0.6882	0.8333	0.5479	0.5799
116983	8.269	9.275	10.74	10.99	9.167	9.129
102465434	0	0	0	0	0	0
109623456	0	2.606	4.17	1.515	2.656	5.27
126789	18.44	21.16	19.52	16.58	20.7	17.95
54973	45.83	45.76	47.3	47.43	47.61	44.92
102465435	1.846	5.052	1.796	5.873	1.716	5.108
80772	11.84	15.66	16.74	17.95	14.93	15.54
83756	0.2329	0.3035	0.2266	0.07056	0.1856	0.1227
1855	30.01	31.37	33.25	36.69	34.94	32.48
102466740	6.102	1.855	1.979	0	7.563	1.876
54587	179.8	170.5	171.4	165.5	163.2	166.5
54998	104.6	111.6	106.7	105.9	106.1	99.64
81669	22.59	19.23	19.75	23.49	16.3	17.2
148413	15.1	17.03	20.04	21.26	19.66	19.19
55052	119	126.3	121.2	115.3	132	129.1
107984868	0	0.0568	0.0303	0.1321	0.02894	0
441869	1.114	0.426	0.6643	0.5715	0.8684	1.359
105378585	0.2107	0	0.205	0.2234	0.2938	0.3887
643965	0	0	0.4747	0.7759	0	0
102724312	0	0	0	0	0	0.0927
107985729	0	0	0	0	0	0
64856	1.416	0.9259	0.9878	1.388	1.142	0.9363
219293	0.6211	0.5665	0.2418	0.494	0.664	0.6588
83858	10.74	11.04	10.69	11.61	11.28	10.08
55210	40.8	36.5	38.45	38.37	39.83	38.98
339453	1.564	2.378	1.437	1.751	1.616	3.206
29101	134.8	143	139.4	141	145.8	130.3
643988	6.215	7.06	6.982	7.608	9.139	7.973
105378586	1.049	1.148	2.858	1.78	2.535	2.709
142678	5.894	4.766	5.638	5.856	5.318	5.835
8510	0.521	0.4752	0.9717	0.5064	0.6861	1.522
984	27.72	28.4	33.29	30.65	30.96	31.56
728661	24.91	24.51	24.48	24.61	25.24	24.8
8511	0.3974	0.4832	1.16	0.8427	1.231	0.9773
728642	21.64	21.42	22.59	20.69	22.6	22.28
9906	11.36	13.1	11.35	10.85	12.41	10.53
112268218	3.071	3.824	3.333	3.131	2.69	2.941
65220	27.43	27.71	27.56	25.39	25.3	26.43
2782	329.2	339.2	348.6	337.9	357.3	355.3
105378949	0.898	1.489	1.112	0.7791	0.8348	0.6023
163688	0.05345	0.195	0.2081	0.1134	0.2981	0.2465
339456	0.5134	0.2341	0	0.1361	1.074	0.1184
85452	0	0	0.01578	0	0	0
107984872	0	0	0	0	0	0
105378589	0	0	0	0	0	0
2563	0	0	0	0	0	0
105378590	0	0	0	0	0	0
105378591	0	0	0	0	0	0
5590	1.274	1.207	1.113	1.23	0.8199	1.175
100506504	1.341	1.834	1.398	1.219	0.8013	1.502
199990	8.644	8.972	8.798	7.495	8.376	7.662
112268219	2.965	3.032	3.76	2.906	2.965	3.066
105378593	1.048	0.2123	0.453	0.1234	0.6492	0.7515
6497	23.37	23.23	23.31	21.35	21.89	22.18
79906	1.064	1.006	1.186	1.149	0.9533	0.7852
100129534	0.3737	0.1948	0	0.2264	0.3474	0.2954
11079	106	107.6	117.7	114.8	118.5	117.7
5192	28.19	28.67	31.93	29.28	27.55	26.96
9651	0.393	0.3999	0.3236	0.3527	0.3794	0.3067
55229	8.862	8.035	9.588	10.31	9.408	10.64
388585	0	0	0	0.1487	0	0.06469
115110	2.598	3.46	3.261	2.424	2.85	3.355
8764	13.43	12.13	12.08	11.3	13.37	13.71
100996583	0	0	0.1673	0.1823	0	0.4757
127281	28.06	25.18	26.78	27.64	29.6	29.21
79258	2.853	2.108	2.495	2.144	2.853	2.731
105378597	0	0	0	0.1212	0	0
100287898	0.08475	0.04638	0.08246	0.2516	0.03151	0.2501
105378603	0	0	0	0	0	0
105378602	0	0	0	0	0	0
105378601	0	0	0	0	0	0
112268220	0	0	0	0	0	0
107985732	0	0	0	0	0	0
105378600	0	0	0	0	0	0
105378598	0	0	0	0	0	0
107984904	0	0	0	0	0	0
105378599	0	0	0	0	0	0
140625	0	0	0	0	0	0
440556	0	0	0.06069	0	0.08697	0
63976	0.2069	0.2643	0.2819	0.2487	0.3591	0.6235
100422968	0	0	0	0	0	0
105378606	0	0	0	0	0	0
107984909	0	0	0	0.1035	0	0
105378605	0	0	0	0	0	0
105378604	0.1243	0.1376	0.08638	0.1506	0.2228	0.2538
27237	0.9972	0.7993	0.8822	2.147	3.034	2.759
1953	59.91	53.57	53.12	83.91	81.83	86.17
105378608	0	0	0	0.1684	0.07383	0.2197
693135	0	0	0	0	0	0
105378607	0	0	0	0	0	0
127262	80.77	76.77	76.45	80.08	90.37	90.03
49856	16.01	16.88	13.6	16.63	16.1	17.85
7161	0.1723	0.05894	0	0.04568	0.06007	0.1391
105378610	0	0	0	0	0	0
105378609	0	0	0	0	0	0
57212	7.287	7.936	7.182	7.097	6.619	7.373
148870	0	0	0	0	0	0.03011
388588	1.675	0.9551	0.8151	0.4441	0.3894	1.738
57470	28.03	26.53	24.15	26.14	30.36	27.21
9731	14.55	14.27	14.51	15.11	17.42	14.98
1677	2.917	2.736	2.635	2.673	2.847	2.479
107984910	0.1057	0.4338	0	0	0.2456	0
339448	11.96	12.41	12.4	13.81	12.37	13.33
100133612	0.3074	0.1682	0.1196	0.2608	0.3429	0.2268
728716	0	0	0	0	0	0
105376672	0	0	0	0	0	0
105376673	0	0	0	0	0	0
284661	0	0	0	0	0	0
105376674	0	0	0	0	0	0
105376679	0	0	0	0	0	0
107985376	0	0	0	0	0	0
55966	0.009186	0	0.008939	0	0	0
105376680	0	0	0	0	0	0
102724429	0	0	0	0	0	0
105376681	0	0	0	0	0	0
105376682	0	0	0	0	0	0
107984911	0	0	0	0	0	0
105376686	0	0	0	0	0	0
100616421	0	0	0	0	0	0
261734	2.413	2.358	2.138	2.939	3.004	2.901
8514	2.642	2.532	2.375	5.128	5.12	5.658
26038	0.03655	0.02222	0.04742	0	0	0.02247
105376687	0	0	0	0	0	0
6146	415.4	422.4	419.3	372.9	379.5	385.5
107985733	7.801	5.86	11.83	5.109	8.958	3.174
102724450	4.444	3.764	3.089	2.356	1.18	1.757
388591	4.301	4.915	4.737	3.558	3.163	3.64
23463	88.05	84.46	93.35	99.55	108.5	105
148645	0.2192	0.06666	0.1422	0.5425	0.4756	0.6067
390992	0	0	0	0	0	0
387509	0.8376	2.157	1.966	1.567	2.702	2.068
11332	66.31	59.78	66.78	65.24	66.15	71.81
54626	0	0	0	0	0	0.05194
83715	0.04111	0.08749	0.02667	0.01453	0.1274	0.02528
100422975	0	0	0	0	0	0
8718	1.691	2.742	2.194	3.188	2.329	2.715
57449	6.655	7.721	7.65	8.251	9.477	9.106
79707	5.591	5.973	6.476	5.349	6.469	5.872
80835	0.08459	0	0.02744	0.08969	0.02621	0
107984912	0	0	0	0.5706	0	0
3104	6.429	4.699	5.207	5.844	5.531	5.672
9903	30.39	32.73	32.22	31.02	33.68	33.17
107984913	0.5479	0.7775	0.7109	0.4519	0.849	0.7862
148479	15.8	18.14	19.29	18.64	19.21	18.69
90326	14.92	14.66	13.46	13.34	13.93	12.81
55735	42.97	43	44.24	44.06	46.94	42.86
100505887	0	0	0	0	0	0
110841581	3.478	0.1983	2.327	1.153	0.8084	0
23261	2.614	2.262	2.486	2.294	2.37	2.48
105376692	0	0	0	0	0	0
102725193	0	0	0	0	0	0
101928836	0	0	0	0	0	0
105376691	0	0	0	0	0	0
105376689	0	0.01834	0	0	0	0
9341	147.5	151.1	155	149.5	151.2	160.2
8863	6.21	5.562	6.373	6.391	6.902	6.431
10911	0	0	0.06861	0	0	0
3604	0	0.03186	0	0.03704	0.01624	0.03222
11315	400.5	417.9	411.6	385.7	417.2	425.3
54206	15	17.4	16.8	14.34	14.86	15.06
107984915	0	0	0	0	0	0
102724539	0	0	0	0	0	0
105376695	0	0	0	0	0	0
50651	2.258	2.961	2.563	1.846	1.356	1.085
473	22.81	21.95	23.61	21.1	22.91	21.78
102724552	0.3458	0	0	0	0	0.1595
106632271	0	0	0	0	0	0
2023	1342	1367	1389	1135	1163	1156
102465436	4.045	0	2.624	1.43	2.507	2.487
100505975	1.879	0.7346	3.135	0.854	1.996	0.7428
112268261	0	0	0	0	0	0
765	0	0	0	0.07884	0	0
155184	0	0	0	0	0	0
6518	0.2241	0.5946	0.2379	0.1944	0.3219	0.2067
80045	2.46	2.097	2.819	3.267	3.826	3.436
106614088	1.588	1.369	1.826	1.469	1.1	0.9052
407040	1.091	0.9951	0	0	1.014	0
102724571	4.033	4.236	5.113	2.851	4.317	3.156
9563	17.79	17.88	16.77	15.93	14.94	16.37
80176	22.49	21.46	21.2	16.67	16.45	19.6
100506022	1.28	1.437	2.443	1.044	1.784	1.952
84275	7.068	7.348	6.499	7.748	8.268	7.265
199953	4.261	4.988	5.175	5.177	6.862	5.431
107985734	0.3267	0.5959	0.9537	0.2309	0.7086	0.4017
105376712	0	0	0	0	0	0
5293	19.94	22.6	22.86	26.11	24.69	26.38
644997	0	0	0	0	0	0
101929074	4.008	3.77	3.047	1.328	2.562	3.466
22883	112.7	113.6	111.7	102.5	104.1	99.45
56998	10.22	10.29	10.11	11.16	12.65	12.62
105376717	10.64	11.51	11.08	10.23	10.12	13.46
84328	17.22	19.46	18.36	17.36	17.54	16.22
64802	9.851	8.342	9.414	9.725	10.66	11.04
113391335	0	0.493	0	0	0	0
100847055	0	0	0	0	0	0
116362	2.143	2.345	3.336	1.818	1.328	2.767
10277	30.28	32.29	33.23	36.37	35.02	37.74
23095	13.79	13.16	13.94	13.25	13.28	13.76
105376725	0	0	0	0	0	0
5226	151.6	158.7	150.9	196.2	198	190.9
100526739	6.65	6.566	7.599	9.962	9.981	9.059
378708	8.632	8.295	9.6	12.34	13.25	11.23
1325	0.5252	0.5988	0.8943	1.671	0.9764	1.453
1676	24.75	25.73	25.6	29.15	29.71	29.85
5195	8.66	9.701	8.388	9.183	10.37	10.18
54897	0.02619	0.03583	0.02548	0.05554	0.09738	0.06039
105376733	0	0	0	0	0	0
105376735	0	0	0	0	0	0
148345	0	0.0375	0	0	0	0
23435	77.18	77.84	84.27	81.84	85.75	81.4
10747	0.5806	0.6925	0.7388	1.137	0.3321	0.7002
6723	162	171	177.6	145	155.3	146.9
5394	46.75	46.88	52.7	44.15	45.65	43.35
105376736	18.98	13.7	11.93	16.98	17.09	14.22
2475	22.14	23.25	23.17	25.09	26.85	27.21
100873935	6.629	4.961	8.27	6.849	8.848	7.211
10218	0.09592	0.04375	0.14	0	0	0
29914	6.314	5.579	6.432	6.77	7.115	7.176
105376737	0	0	0	0	0	0
105376739	0	0	0	0	0	0
105376740	0	0	0	0	0	0
57540	0	0	0.01555	0.0339	0	0
112268221	0	0	0	0	0	0
101929181	0	0	0	0	0.08681	0.08613
26232	1.212	0.9355	0.998	2.373	2.254	1.548
93611	8.321	6.506	7.712	8.229	7.306	8.437
26270	10.39	8.8	10.24	9.9	11.17	10.1
10459	25.67	29.26	27.61	23.52	25.78	24.75
374946	0.2799	0.0851	0.2335	0.0848	0.07434	0.1475
57085	56.81	55.06	54.39	70.39	63.58	72.83
284498	2.214	2.266	2.417	1.985	2.192	2.175
102724659	0	0	0	0	0	0
4524	8.994	8.465	7.558	7.052	6.917	6.8
1185	11.37	9.319	9.799	10.03	10.71	9.676
100379251	5.415	4.808	5.199	5.589	5.839	6.06
4878	0.9825	0.256	0.6829	0.4465	0.2609	0.6473
4879	0	0	0	0	0	0
26829	2.017	4.599	3.925	0	0	1.86
90231	42.99	46.52	47.22	50.19	48.32	45.27
5351	227.3	221.4	208.3	210.8	205.4	208.7
9927	83.67	81.23	81.06	86.08	85.88	84.5
60672	8.638	8.843	11.07	7.315	9.243	9.457
102466982	1.846	1.684	0	0	1.716	0
943	0	0	0	0.1509	0.07938	0.07876
102465836	7.5	4.561	12.16	5.302	4.648	12.68
7133	4.969	5.125	5.988	6.746	6.756	7.667
100616438	0	0	0	0	0	0
107984917	0	0	0.1471	0.05344	0.0937	0.09297
55187	11.88	12.1	12.83	11.14	13.16	12.94
677885	0	5.761	2.305	3.349	0	0.7282
105376744	0	0	0	0	0	0
9249	27.6	26.48	25.19	23.29	24.03	21.69
102466722	0	1.634	0	3.798	0	0
343066	0	0	0	0	0.05366	0.1065
126767	0	0	0	0	0	0
93190	0	0	0	0	0	0
390999	0	0	0	0	0	0
65121	0.0492	0	0	0	0	0
105376745	0	0	0	0	0	0
440560	0.05193	0	0	0	0	0
343069	0	0	0	0	0	0
65122	0	0	0	0	0	0
400735	0	0	0	0	0	0
343071	0	0	0	0	0	0
441871	0	0	0	0	0	0
440561	0	0	0	0	0	0
101929983	0	0	0	0	0	0
649330	0	0	0	0	0	0
441873	0.06189	0.05645	0	0	0	0
649324	0	0	0	0	0	0
440563	0	0	0	0	0	0
645354	0	0	0	0	0	0
645359	0	0	0	0	0	0
101060301	0	0	0	0	0	0
343070	0	0	0	0	0	0
400736	0	0	0	0	0	0
391003	0	0	0	0	0	0.05208
343068	0	0	0	0	0	0
391002	0	0	0.06967	0	0	0
645382	0	0	0	0	0	0
653619	0	0.05869	0	0	0	0
729528	0	0	0	0	0	0
645414	0	0	0	0	0	0
391004	0	0	0	0	0	0
645425	0	0	0	0	0	0
126755	0	0	0	0	0	0
102724856	0	0	0	0	0	0
107984918	0	0	0	0	0	0
10630	5.767	7.664	6.913	7.533	9.444	8.56
107984919	0	0	0	0	0	0
105378612	0	0	0	0	0	0
105376756	0	0	0	0	0	0
7799	6.558	5.791	6.878	6.912	5.595	5.772
23254	3.94	3.811	3.3	3.541	3.249	3.135
107985467	0	0	0	0	0	0
107985468	0	0	0	0	0	0
105376762	0	0	0	0	0	0
105376759	0	0	0	0.09424	0.02065	0
107985469	0	0	0	0	0	0
200197	0.1547	0.2039	0.1004	0.1459	0.1279	0.111
55092	9.615	10.21	10.15	9.063	7.826	10.88
727684	0.1437	0	0	0	0	0
114827	0.04642	0.0988	0.03011	0	0.04315	0.05709
101927417	0.1542	0.07034	0.3377	0.04089	0	0.07113
101927441	0.1526	0	0.132	0	0.03152	0
79180	50.24	53.42	47.54	51.43	49.61	55.25
11330	0	0	0	0.1094	0	0
63036	0	0	0	0	0	0
105376767	0	0	0	0	0	0
51032	0.7869	0.5981	0.1276	0.5563	0.2438	0.4838
842	5.427	4.924	5.476	4.846	4.833	4.4
23341	10.17	10.53	10.83	9.897	11.29	9.891
107397391	0	0	0	0	0	0
79814	2.443	2.405	2.867	2.22	2.271	3.719
84301	8.28	7.511	8.878	7.766	8.063	7.367
6248	8.024	7.697	8.967	8.509	7.267	7.926
23207	70.51	69.73	64.29	72.16	68.16	70.37
284723	0.2443	0.2229	0.502	0.547	0.4291	0.5259
110806303	0.1896	0.5187	0.3689	0.402	0.1762	0.8743
388595	0	0	0	0	0	0
54751	99.38	100.9	102.5	75.02	80.5	79.82
440567	15.17	18.31	15.84	10.17	14.72	13.17
729614	2.284	2.604	2.351	2.841	2.572	2.674
23013	16.04	14.03	14.63	12.87	13.43	14.16
7709	8.651	9.349	9.603	9.712	10.33	10.06
149563	0	0	0	0	0	0
27129	7.482	9.067	8.148	14.09	16.16	16.83
1187	0	0.04394	0.1406	0	0	0
1188	0.4084	0.149	0.4769	0.3465	0.2278	0.3014
348487	8.163	8.782	9.029	8.804	7.913	8.558
1969	72.28	76.29	79.47	65.05	69.02	68.25
101927479	0.7094	0.3548	0.4453	1.019	0.8296	0.6121
128272	5.679	5.276	6.578	6.687	5.83	6.942
101927546	1.238	1.059	0.502	0.4103	0.6714	0.6186
79363	5.328	3.319	4.678	3.789	5.375	4.554
54455	10.7	11.16	10.98	12.16	11.25	12.72
26099	114.5	107.8	108.8	108.6	121.7	117.1
374955	24.51	24.52	24.6	24.69	26.95	27.2
55707	54.03	57.9	55.71	43.09	51.97	50.44
107984921	0.1479	0.2698	0.2879	0.4313	0.03438	0.5457
114819	0.4247	0.4078	0.4351	0.4267	0.2078	0.4742
26871	1.463	0	0	0	0.6802	0.6749
107985757	0	0	0	0	0	0
100132147	0	0	0	0.08231	0.2886	0.1432
107985758	0	0	0	0	1.549	3.074
7195	0	0	0	0	0	0
55672	16.91	15.75	15.26	13.57	14.24	14.41
105376794	1.15	0.7868	1.135	1.135	1.143	1.193
84809	4.759	3.287	4.168	5.191	4.93	6.271
11209	0.9105	0.08305	0.7531	0.4345	0.6348	0.3779
107985736	0.1286	0	0.292	0.04546	0.1196	0.03954
26869	0.7317	0	0	0	1.36	1.35
107985759	0	0	0	0	0	0
284729	0	0	0	0	0.05536	0
100189045	0	0	0	0	0	0
6060	0	0	0	0	0.6802	2.025
11223	0.05141	0.1641	0.1751	0.1363	0.0478	0.02371
100500876	0	0	0	0	0	0
100189298	0	0	0	0	0	0
112267871	0.2786	0.08472	0	0.6894	0.259	0
7193	0	1.52	0	0	0	0
100189183	0	0	0	0	0	0
105376805	5.714	5.038	2.595	4.242	5.135	3.689
791226	0	0	0	1.72	0	2.991
26870	0	1.335	0.712	0	0.6802	2.025
9696	3.373	2.795	4.243	3.155	3.026	3.152
4237	10.92	12.19	9.532	19.15	13.56	13.93
105376806	13.9	11.03	7.942	20.19	14.89	15.89
23400	14.26	15.58	13.99	14.08	16.35	15.23
6390	132.8	149.8	139.5	137.9	143.2	140.2
11240	0.05228	0.1192	0.05087	0.194	0.1458	0.3134
105376808	0	0	0	0	0	0
400743	0	1.299	0.3958	0.4313	0.5672	0
29943	0.04098	0.07475	0	0.02173	0.07618	0.05669
51702	0.09324	0.04252	0	0	0.08668	0
100616188	0	0	0	0	0	0
23569	0	0	0	0	0	0
353238	0	0	0	0	0	0
55920	49.82	49.62	50.46	55.96	59.16	54.22
55160	7.038	5.743	5.94	5.737	6.565	5.862
107984028	0	0	0	0	0	0.07783
81569	0.1224	0.1117	0.1787	0.1948	0.2277	0.1694
105376809	0	0	0	0	0	0
105376812	0	0	0	0	0	0
101927876	0	0	0	0	0	0
84966	0	0	0	0	0	0
105376814	0	0	0	0	0	0
127707	0	0.04318	0.04606	0	0	0
5081	0.05562	0	0.01804	0	0.03447	0
80834	0	0	0	0	0	0
8659	31.33	31.24	32.38	33.44	32.71	33.38
100616120	0	0	0	0	0	0
100302276	0	0	0	0	0	0
126917	16.8	16.6	17.35	15.14	13.65	13.65
105376815	0	0	0	0	0	0
23352	33.42	32.42	34.11	32.55	36.24	36.73
101927895	22.75	22.15	22.88	17.75	21.98	18.51
23065	52.34	52.96	53.17	42.53	44.94	45.4
51154	48.98	44.81	46.71	44.95	47.78	45.91
246181	0.2032	0	0.1483	0.4849	0.1417	0.2812
22977	0.5322	0.04854	0.6214	0.4514	0.3958	0.3436
100506730	3.133	1.89	2.204	2.095	2.106	2
8574	46.87	48.56	53.77	42.95	44.38	47.33
54896	6.948	6.523	7.407	7.915	8.481	8.176
832	267.1	277.8	261.4	292.8	305.3	291.7
105376819	0.1412	0.2575	0	0.1497	0.9187	0.2604
105376818	0	0	0	0	0	0
105376817	0	0	0	0	0	0
105378614	0.5797	0	0.5641	0	0	0
440574	21.67	19.38	20.2	21.71	19.22	22.1
100532736	128.5	123.5	125.8	164	178.5	173.4
644068	0.5728	0.7837	0.8361	0.1518	0.9318	1.189
4681	75.33	73.2	75.31	101.5	113.2	108
3362	0	0.08641	0.06146	0.1005	0	0.08738
255104	8.498	9.325	9.656	10.07	11.75	12.11
54546	0	0	0	0.1014	0	0
105376823	0	0.1778	0	0.1034	0	0.2697
23252	3.649	2.994	3.291	4.488	3.47	3.304
30814	0	0	0	0	0	0.141
5320	0	0	0	0	0	0
5322	0.4505	0.2213	0.1012	0.07349	0.03221	0.1918
26279	0	0	0	0	0	0
64600	0	0	0	0	0	0
391013	0	0	0	0	0	0
127733	0.1287	0.0671	0.1969	0	0.1539	0.2035
101928017	0	0	0	0.499	1.094	0
105376825	0	0	0	0	0	0
105376826	0	0	0	0	0	0
105376827	0	0	0	0	0	0
105376828	0	0	0	0	0	0
127731	0	0	0	0	0	0
339505	0	0	0	0	0	0
55450	28.68	22.78	26.05	42.34	44.46	42.73
79594	29.53	28.44	32.12	31.44	32.32	33.72
163933	0	0	0	0.2079	0.04557	0.1808
978	1.483	0	0.1443	1.258	1.241	1.505
65018	57.85	56.97	56.78	68.2	72.26	70.07
102464833	51.27	44.78	50.95	80.98	81.13	45.28
100861548	34.98	33.87	34.67	38.58	39.24	41.1
1650	386.5	385.2	385.2	386	404.6	408.4
57576	0.7632	0.6961	0.9426	0.5914	0.7641	0.7039
400745	12.7	13.54	13.07	12.53	13.8	14.61
112268222	15.12	15.62	16.55	14.98	15.4	14.91
50809	40.43	39.41	43.4	39.7	40.95	39.6
8672	39.57	35.73	38.94	37.75	39.15	37.66
105376830	0	0	0.1277	0	0	0
105376829	0	0	0	0.1034	0	0.08991
100302155	0	0	0	0	0	0
1889	15.03	16.62	17.08	12.33	13.76	13.52
100506801	0.1399	0	0	0	0	0
105376832	0	0	0	0	0	0
84224	4.661	4.27	5.012	4.444	3.478	4.083
249	0.3398	0.5037	0.5373	0.04504	0.158	0.4701
105376834	0	0	0.07284	0	0	0
5909	0	0.3444	0.3674	0.2002	0.1755	0.3482
84196	16.34	16.76	16.04	15.54	15.19	17.13
401944	28.45	26.44	26.98	24.39	21.78	22.01
3339	108.3	108.2	108.7	82.33	85.34	84.02
23436	0	0	0.1289	0	0	0
10136	0	0	0	0	0	0
101928043	0.5158	0	0.6692	1.641	0.1598	0.1586
29092	13.05	12.62	9.17	12.38	15.59	11.4
112268223	0.7347	1.005	0.8341	1.039	1.138	0.5647
998	75.57	79.36	77.58	69.57	76.96	75.69
54361	0	0.1385	0	0	0	0
105376845	0.06403	0.05841	0.06231	0.0679	0.05953	0.1772
105376850	0.0402	0	0.1174	0	0	0.03708
107985377	0	0	0	0	0	0
100616433	0	0	0	0	0	0
105376856	0	0	0	0	0	0
9923	6.79	6.603	7.572	8.089	7.926	8.147
2046	0.01921	0.01752	0	0	0	0
102466615	0	0	0	0	0	0
712	0.09885	0.541	0.4809	0	0	0.2735
714	0.09023	0.4938	1.405	0.09567	0.08388	0.2497
713	0.1918	0.175	0.56	0.5086	0.08917	0.08847
2048	1.914	2.111	1.801	2.231	1.897	1.96
100616391	0	0	0	0	0	0
100422914	10.59	9.658	8.586	7.485	11.48	6.511
646262	0	0	0	0	0	0
729059	0	0	0	0	0	1.081
23028	47.64	49.07	52.17	46.99	50.7	51.08
100422866	0	0	0	0	0	0
7798	21.3	20.37	20.53	20.9	22.71	23.43
3352	0.1693	0.193	0.1648	0.6284	0.3935	0.5856
100996511	0.1367	0.1559	0.09977	0.2899	0.03177	0.03152
10236	68.24	64.47	72.26	65.61	70.75	68.68
80818	9.202	11.27	10.42	7.976	10.05	9.181
148898	0.7947	0.9919	0.6512	0.7983	0.5055	1.08
6920	8.47	8.028	6.354	6.573	6.686	5.15
55616	18.95	16.46	16.78	14.76	12.55	14.16
1870	1.005	0.715	1.428	1.471	1.7	1.65
101928163	0.198	0.2709	0.1927	0.105	0.1841	0.1826
105376859	0.2802	0.0639	0.3408	0.2228	0.2605	0.06461
3399	448.4	460.1	449.7	284.9	308.8	298.6
107984928	0	0.5933	0.3164	0.3448	0.2015	0
259283	0	0	0	0	0	0
6135	1279	1304	1316	1148	1144	1184
6924	34.96	35.45	36.31	39.41	44.26	44.31
100506963	13.95	14.54	14.65	15.96	16.05	16.54
57095	58.98	60.47	65.69	66.14	73.83	71.51
105376860	41.91	36.33	32.93	43.34	39.44	47.06
11313	39.5	39.06	38.28	41.61	40.58	43.09
2582	28.63	33.46	32.68	37.92	40.05	42.23
3155	51.42	55.95	54.25	50.41	54.67	59.4
105376861	0	0	0	0	0	0
2517	22.62	25.4	22.88	26.48	21.79	24.27
1269	0	0	0	0	0	0
107984929	0	0	0	0	0	0
100616492	0	0	0	0	0	0
55629	81.83	73.63	82.11	84.47	87.39	81.33
10772	19.72	20.87	21.58	22.03	21.23	21.65
105378615	0	0	0	0	0	0
105376863	0.1014	0.1849	0	0	0	0
107984931	0	0.3057	0	0	0	0
127294	0	0	0	0.02209	0	0
107985737	0	0	0	0	0.05712	0
105376864	0	0	0	0	0	0
58985	0.1237	0.0752	0.1203	0.2623	0.03832	0.07604
163702	0.0471	0.02148	0.1146	0.4245	0.4159	0.4778
284632	0	0	0	0	0	0
105376871	0	0	0	0	0	0
57822	0.03389	0.1546	0	0.03594	0.06301	0.2188
90529	7.308	7.993	7.851	7.328	7.009	8.174
57185	37.3	37.97	40.55	38.99	43.77	42.16
100750325	0	0	0	0.4802	0.2105	0
11123	3.759	3.291	3.133	2.914	3.652	3.141
100506985	1.727	1.012	0.8401	1.439	2.064	2.048
400746	0	0	0	0	0	0
10250	30.95	31.88	34.16	35.91	36.8	36.03
25932	526.7	525.9	512.2	441.5	460	444.8
105376876	0	0	0	0	0	0
864	12.16	11.1	12.98	14.22	13.7	14.24
102465437	0	0	0	3.535	1.549	0
107984932	0.08141	0.07426	0.3169	0	0	0.07509
105376878	0.09087	0.02072	0.04421	0.04015	0.1408	0.06286
100616365	0	0	0	0	0	0
105376879	0	0	0	0	0	0
25949	61.2	57.94	58.55	56.78	56.63	58.96
57035	7.94	9.6	8.187	7.703	6.533	6.778
105376882	0	0.3354	0	0	0	0
6007	0.1477	0.2156	0.2875	0.1566	0.1099	0.08174
23585	89.44	87.54	85.17	77.69	79.11	79.97
6006	26.17	28.17	28.37	24.25	26.06	25.53
55219	17.99	18.29	15.35	18.21	18.34	19.62
26119	8.603	9.46	9.829	8.059	9.79	9.14
57134	8.55	8.476	9.332	6.029	6.43	6.908
57190	120.7	121.1	122.3	116.3	113.4	116.6
56181	33.71	36.12	35.28	36.22	39.6	36.39
646471	4.369	4.524	4.475	4.703	5.039	5.12
79000	9.269	11.77	10.28	10.73	12.88	11.49
164091	16.49	15.28	18.13	18.66	16.29	16.56
3925	207.7	209.2	232.5	208.1	212.9	201.6
100500808	495.5	572	627.8	540.5	555.4	507
105376885	0	0	0	0	0	0
5051	8.154	8.405	8.413	7.191	8.374	9.764
101928216	1.034	0.9753	1.144	0.907	0.5632	0.526
2134	3.495	3.931	2.481	2.09	1.906	2.618
7780	0.07387	0	0.03594	0.07833	0.06867	0
105376910	0	0	0	0	0	0
84676	0	0	0	0.1191	0	0
149420	1.814	1.142	1.607	2.097	1.923	2.075
105376886	0	0	0	0	0	0
79927	0	0.03911	0	0	0	0.07909
110806296	0	0	0	0	0	0
51042	47.4	36.89	39.53	47.27	47.73	42.16
10256	0.1878	0.04282	0.2284	0.04978	0.04364	0.1732
378807	0	0	0	0	0	0
101928303	0.1113	0	0	0	0.5174	0.8214
64793	6.339	6.185	5.587	7.686	8.646	7.692
83442	966.1	1002	977.5	1041	1070	1035
91544	9.556	9.033	8.848	8.659	5.761	9.241
1043	0	0	0.25	0.545	0	0
55057	0	0	0.01982	0.02159	0.01893	0
257101	0	0	0	0	0	0
79727	0	0	0.02909	0	0	0
79947	36.9	39.01	35.97	34.16	39.56	36.84
101928324	0.1531	0.4188	0.5958	0.4869	0	0.1412
3151	577.1	571.9	623.7	576.7	591	562.6
6195	3.489	3.211	2.986	3.905	4.444	3.724
100302190	0	0	0	0	0	0
105376888	0	0	0	0	0	0
101928728	0.7561	0.4433	0.9985	0.7445	0.6527	0.6475
8289	22.88	20.67	22.85	22.71	22.53	21.43
55650	11.98	9.408	11.1	13.87	11.63	12.25
84243	10.54	10.24	9.605	11.83	10.92	12
2810	0.09174	0	0	0.2919	0.08529	0.08462
54707	14.66	13.21	14.24	15.93	15.28	15.87
63906	16.04	12.41	13.35	14.31	15.96	16.46
10726	87.8	83.73	80.51	89.49	89.88	87.44
8431	0	0	0	0	0	0
126695	0	0	0	0	0	0
388610	22.83	24.58	24.13	20.73	21.11	22.21
115572	17.53	16.77	18.53	12.98	12.88	13.29
101928391	0.1224	0	0	0.2597	0.1138	0
6548	34.26	35.87	35.05	36.54	39.34	39.3
102723760	0	0	0	0	0	0
105376890	0	0	0	0	0	0
23038	27.11	25.3	26.31	25.87	27.05	28.04
84065	29.45	25.84	31.93	32.37	31.88	31.79
644961	0.8597	0.9905	0.5284	0.7677	0.2524	0.5425
84958	0.2082	0.2848	0.3038	0.1104	0.3386	0.144
9064	11.65	10.78	11.42	9.326	11.36	10.22
8547	0	0.3098	0.661	0	0.1052	0.5221
388611	0	0	0	0	0	0
2827	1.965	2.202	1.311	3.275	2.506	3.625
10163	75.75	78.78	78.85	75.57	84.65	87.61
105376892	0	0	0	0.04592	0	0
27245	9.368	10.52	11.38	10.86	13.11	11.63
2268	0.1034	0	0.06709	0.07311	0.09614	0.06359
111216282	0	0	0	0	0	0.251
2537	264	181.7	128.7	109.6	116.8	129.3
199870	4.368	4.789	4.16	4.927	4.6	4.693
23673	74.67	72.8	71.24	60.69	70.23	66.43
5511	42.25	44.99	50.28	46.88	49.18	54.42
677774	0	0.6594	0	0	0	0
9473	2.281	2.04	1.963	2.232	2.079	3.358
6118	37.72	43.47	48.45	50.28	54.84	54.86
27293	0.1767	0	0.1032	0.1124	0.06572	0.0326
55113	8.084	8.405	8.478	10.26	10.9	12.32
2140	7.779	8.866	10.38	9.948	8.771	10.31
5724	0.02804	0.1279	0.2456	0.08921	0.1043	0.3621
22826	196	193.2	192.2	187.9	193.1	191.8
93974	91.76	84.72	82.86	81.37	86.64	87.74
83667	27.96	30.09	25.25	17.53	19.29	21.3
54797	13.97	11.55	12.75	13.62	17.39	13.46
65979	15.82	16.43	18.45	14.01	17.64	17.09
1104	48.72	48.8	58.09	52.19	57.16	52.38
8420	45.22	46.66	49.43	39.65	37.28	36.66
6080	13.91	4.759	7.333	7.377	3.233	6.416
26768	13.46	8.543	11.96	6.828	4.897	3.239
54952	28.11	21.89	28.86	22.61	25.08	25.27
85028	6.034	4.938	6.256	5.8	3.774	4.057
692212	4.5	9.577	2.919	1.591	5.578	2.767
677838	9.231	10.95	11.68	13.7	10.3	11.07
677825	3.636	3.317	7.077	2.892	6.761	4.192
692073	2.687	8.168	2.614	2.849	1.665	8.26
115273	1.998	0.8607	1.188	0.824	1.135	1.485
6883	27.03	26.09	26.66	26.89	25.23	28.36
105378616	0.6446	0.5879	0.4182	0.4557	0.3995	0.3963
26824	0.8889	0.8108	0.865	0	0.8263	0.8199
10691	5.613	5.368	5.409	4.973	5.875	6.246
51441	65.18	70.61	66.69	72.84	77.55	73.51
4985	0.0644	0.01175	0.06266	0.06829	0.02395	0.07128
2035	5.481	5.088	5.108	5.978	6.423	5.745
399474	17.77	16.29	17.25	19.44	21.28	16.39
6429	62.77	63.44	65.54	78.89	78.43	77.96
51102	14.82	13.15	11.25	11.03	11.53	10.82
10076	18.18	16.37	16.25	22.16	23.45	23.24
101928460	0	0	0	0	0	0.05153
107984933	0	0	0	0	0	0
107984934	0	0	0	0	0	0
101929406	0	0	0	0	0	0
105378617	0	0	0	0	0	0
105378618	0	0	0	0	0	0
4146	0.1253	0.2286	0.1829	0.03322	0.1748	0.2312
100129196	0.8195	0.4805	0.4557	0.06207	0.9795	0.3239
7805	1.605	1.366	0.9891	2.326	1.492	1.53
100616164	0	0	0	0	0	0
105378620	0	0	0	0	0	0
105378621	0	0	0	0	0	0
105378622	0.9412	0.7512	0.229	0	0.3281	0.217
400748	0.04177	0	0	0	0	0
9672	58.29	58.5	60.82	49.05	48.82	47.45
9698	44.61	46.75	48.51	47.14	49.97	49
692234	2.727	1.244	0	1.446	1.268	3.773
692235	5.455	1.244	2.654	1.446	1.268	6.289
692200	0	0	0	0	0	0
107984935	1.885	1.719	1.223	1.999	0.5841	7.533
79570	0	0.1611	0	0.07492	0.06568	0
9410	44.14	50.15	45.62	44.6	52.56	50.92
51538	34.53	33.24	32.3	36.94	40.68	39.42
2170	2.558	3.312	2.289	3.413	3.184	3.692
105378623	0	0	0	0	0	0
107985470	0	0	0	0	0	0
347735	13.85	14.02	14.2	15.47	15.49	18.89
105378625	0	0	0	0	0	0
105379772	0	0	0	0	0	0
149086	0	0	0	0	0	0
284551	0	0	0	0	0	0
105378626	0.2686	0.1319	0.2815	0.1315	0.1344	0.1525
64129	147.1	158.6	149.6	67.36	68.8	68.72
3061	6.993	6.597	6.416	6.271	6.687	6.229
553115	40.69	41.77	40.62	38.21	36.94	41.73
107985471	10.81	12.26	12.27	9.551	13.65	12.14
105378628	0.5234	0.3581	0	0.1388	0.2433	0.8449
1307	59.48	56.13	54.27	71.85	64.36	63.79
101929444	0.6936	0.2109	2.925	4.904	5.373	3.839
576	2.594	2.219	2.974	2.687	2.879	3.153
100423028	0	0	0	0	0	0
90853	55.13	58.01	58.4	45.06	50.26	46.85
8073	154	158.2	160.8	156.5	165.5	165.7
10657	98.53	108	119.2	101.5	102.4	100.7
55116	6.806	6.607	6.623	8.029	6.175	8.068
100847018	0	0	0	0	0	0
23633	32.91	34.57	35.12	34.02	36.3	37.45
200081	63.04	64.13	63.57	57.04	62.03	58.81
79140	8.574	6.493	6.258	6.433	7.256	7.2
56063	4.872	5.096	4.816	4.517	3.865	5.176
55721	1.918	1.798	2.178	2.43	2.031	2.703
149069	0.6946	0.731	0.3639	0.3966	0.3973	0.2957
8668	328.5	341.9	339.4	317	321.3	314.9
339483	11.93	7.112	8.24	7.83	7.296	7.096
84734	11.15	10.52	15.29	14.38	10.01	7.363
3932	0	0.04593	0	0	0	0.04645
3065	92.17	96.06	99.35	93.62	98.31	92.93
65108	57.28	60.96	63.82	39.75	37.09	41.59
105378629	0	0	0.3678	0.3006	0.6149	1.046
81629	2.067	1.834	1.74	1.955	2.545	2.679
100128071	1.03	0.6264	2.506	1.638	1.117	1.583
55108	32.98	35.28	35.02	36.05	39	37.13
728116	0.03741	0.03412	0.009101	0.04959	0.008694	0
653121	3.561	3.635	3.894	3.992	3.956	3.957
102723870	0	1.658	1.99	0.241	0	1.048
339487	11.16	13.86	12.73	12.56	13.22	12.03
5928	32.8	33.74	33.47	36.41	35.75	39.08
81493	27.58	27.19	27.29	28.65	30.13	29.5
57648	13.65	15.18	14.19	19.28	18.65	19.4
8565	130.2	126	111.5	99.67	101.6	104.6
64766	12.05	12.75	12.32	12.62	14.76	14.75
252995	0.2191	0.06662	0.3198	0.3098	0.2376	0.2021
105378631	0	0	0	0	0	0
3208	0.4665	0.5319	0.7944	0.6183	0.5963	1.076
113452	40.85	39.68	37.27	33.92	36.33	36.25
105378632	0	0	0	0	0.2032	0
127544	7.773	7.905	7.705	6.143	7.136	7.882
204	48.96	47.41	48.51	43.06	48.01	45.44
105378635	0	0	0	0	0	0
113451	0.5902	0.7537	0.6892	0.912	0.6114	0.4044
112268224	0	0	0.1802	0	0	0.1708
55223	11.5	9.622	11.64	15.2	13.96	14.74
149076	11.52	12.24	10.99	11.94	12.58	11.73
127550	0	0	0	0.2488	0	0
1912	64.69	67.89	62.79	64.19	69.19	66.98
100500853	116.4	81	94.58	101.8	116	117.3
101929464	0	0	0.2383	0	0	0
7579	1.766	1.619	1.295	1.335	1.313	1.211
114784	1.483	1.391	1.76	1.029	1.238	1.251
105378638	0	0	0	0	0.06753	0
127540	0	0	0	0	0	0
402779	0	0	0	0	0	0
84970	0	0	0	0	0	0
105378639	0	0	0	0	0	0
105378640	0	0	0	0	0	0
105378641	0	0	0	0	0	0
693137	0	0	0	0	0	0
105378642	0	0	0	0	0	0
2709	0	0	0.3591	0.313	0.06861	0.5446
127534	0	0	0	0	0.06267	0
2707	0	0.09248	0.04933	0	0	0
2701	0	0	0.0585	0.1275	0	0
113444	12.42	12.68	12.39	13.06	13.76	14.37
58512	0	0.03092	0	0.02396	0	0.02084
653160	1.145	1.16	2.228	1.349	1.241	0.9385
100506144	27.37	29.94	27.52	30.95	24	39.37
9204	9.606	7.971	8.207	10.06	9.126	8.449
79830	4.788	3.981	4.489	5.031	4.424	5.359
105378644	0	0	0	0.1634	0	0
6421	67.9	68.41	75.11	67.1	69.26	68.68
9202	27.44	24.54	26.7	25.62	25.58	24.29
100861513	12.29	7.631	9.158	15.8	14.1	9.645
79932	17.99	18.18	18.29	17	17.95	17.58
23154	36.11	38.7	34.98	37.71	36.25	35.7
339488	0.576	0.6799	0.6265	0.3593	0.3465	0.5
105378645	0.181	0.2752	0.05871	0.1919	0.2243	0.1669
5690	79.08	81.12	79.48	80.99	85.96	84.09
105378646	0	0	0	0	0	0
127703	27.71	21.24	25.27	26.29	24.26	26.83
63967	4.962	4.49	5.256	5.727	6.655	6.626
192670	4.956	5.923	5.158	6.002	5.262	5.287
26523	9.36	7.613	8.807	7.829	8.278	8.562
192669	2.195	2.084	2.282	2.146	2.188	1.87
105378647	0	0	0	0	0	0
27285	0.3848	0.1755	0.3121	0	0.1192	0.05916
54936	46.83	45.16	49.16	36.22	38.75	40.72
1296	11.27	12.39	12.03	12.45	12.09	13.72
27095	80.37	94.78	85.2	84.27	92.34	95.34
55700	130.1	129.5	136.1	134.9	141.2	141.7
9967	78	76.77	78.69	75.59	75.93	76.51
79729	2.018	1.737	1.715	1.055	1.057	1.389
55194	70.48	58.56	58.24	62.61	56.74	59.02
83931	19.74	19.94	20.65	17.53	15.34	17.75
84967	70.19	59.82	71.42	75.61	74.33	70.4
127700	4.878	4.865	6.456	5.862	7.8	5.039
109616970	0	0.8355	0	0	0.8516	0
107984940	0	0	0	0	0	0
64960	113.6	103.3	122.3	116.3	117.9	114
1441	0.0649	0	0	0.2065	0.1207	0.02993
107984941	0	0	0	0	0	0
105378648	0	0	0	0	0	0
2899	0	0.01153	0	0	0	0
100422898	0	0	0	0	0	0
107984942	0.04664	0	0	0	0	0
728431	2.775	2.915	3.109	3.567	3.205	2.404
80149	15.6	13.49	13.35	20.59	18.96	22.53
102465438	0	3.649	11.68	4.242	0	7.379
64769	21.74	23.87	22.08	23.52	23.16	21.81
100847010	2	1.824	1.946	0	0	0
105378649	3.278	2.243	3.873	3.476	4.68	2.915
79753	7.115	8.076	8.513	7.488	8.329	7.388
7802	4.749	4.498	5.021	5.907	4.287	4.422
29889	45.72	45.75	51.79	50.72	49.4	48.9
284654	0	0.2138	0.03801	0	0.03631	0
54955	8.831	8.884	10.65	10.67	10.81	8.894
55143	28.19	31.25	36.94	35.21	41.4	39.35
284656	0	0	0.01531	0	0	0
105378650	0	0	0	0	0	0
149175	0.9549	1.677	1.067	1.5	1.479	2.022
79693	11.62	14.27	12.32	14.18	17.14	17.19
127687	54.54	49.91	52.19	46.53	57.92	54.88
4520	5.992	7.094	8.226	7.788	8.324	8.608
3633	9.332	8.608	8.755	7.788	8.695	7.932
105378651	1.974	1.479	2.127	1.72	2.294	2.211
10946	90.24	87.91	91.22	85.73	96.76	96.44
2275	42.82	40.08	36.39	40.7	37.71	38.52
51118	45.74	48.21	55.5	55.42	56.79	57.7
5453	0	0.03692	0	0	0	0
107985103	0	0	0	0	0	0
105378653	0.1507	0.1374	0	0	0	0.06948
100500801	0	0	0	0	0	0
105378655	0	0	0	0	0	0
105378654	0	0	0	0.02692	0	0
339442	0	0	0	0	0	0
105378657	0	0	0	0	0	0
107984943	0	0	0	0	0	0
105378656	0	0	0	0	0	0
105378658	0	0	0	0	0	0
105378660	0	0	0	0	0	0
64121	100.6	95.45	91.77	95.26	99.4	93.92
100527950	3.46	3.385	3.677	3.742	3.831	4.095
26292	6.877	6.742	7.329	7.491	7.611	8.242
105378663	1.29	0.7062	1.004	0.8209	1.2	0.9521
81025	0.3157	0.1919	0.256	0.2231	0.2934	0.1941
54933	1.972	1.69	2.21	2.471	1.833	2.646
105378662	3.613	5.885	6.027	6.841	2.879	5.713
79647	54.89	58.46	61.9	60.36	59.46	63.62
4725	454.8	454.7	476.1	406.7	452.1	442.1
23499	55.36	49.6	53.34	41.5	43.63	43.38
643314	15.85	13.26	15.68	14.65	15.97	14.61
105378950	0	0	0	0.05924	0	0
353500	0.1236	0.161	0.1202	0.2059	0.08205	0.1465
192217	0.8647	1.517	0.7767	1.481	1.608	2.147
728448	1.234	1.158	0.8121	1.847	0.4385	0.4686
8761	138.2	147.6	145.8	129.9	131.8	128.6
101929516	111.6	124.1	113.9	109.8	106.5	106.9
677834	1.752	3.196	4.262	1.858	0	6.463
26508	0	0.02646	0.1694	0.1846	0.1079	0.08028
84618	0	0	0	0	0	0
51440	0	0	0.02445	0	0	0
10450	11.71	10.93	10.62	11.07	11.09	10.73
656	0.0954	0.05221	0.07427	0.02023	0.03548	0
64064	0.46	0.6594	0.3197	0.6969	1.649	1.333
105378666	0	0	0	0	0	0
101929536	0	0	0	0	0	0
105378951	0.1828	0.08336	0	0.2907	0	0
107985740	0	0.2222	0	0	0	0
105378665	0	0	0	0	0	0
105378667	0	0	0	0	0	0
54802	4.651	6.199	5.807	5.225	4.758	5.426
4610	0.1237	0.02257	0.09632	0.02624	0.09202	0.137
105378668	0.3042	0.1387	0.296	0.1613	0.5655	0.4208
84879	2.386	2.621	1.741	4.6	5.343	5.552
105378669	0	0	0.108	0.05883	0.05157	0.2558
10487	363.7	379.1	370.9	345.6	373.6	375.1
5538	186.4	201.2	194.9	178.6	187.5	187
105378671	0.1125	0	0	0	0	0
6018	7.489	7.107	6.921	7.162	6.419	6.734
127391	0	0	0	0	0	0
10269	82.19	86.29	86.75	88.61	93.07	96.37
1298	0.1397	0.3568	0.1631	0.3259	0.1558	0.1546
107984945	0	0	0.09846	0	0	0
64744	19.21	20.36	21.52	22.97	28.38	29.16
65243	3.188	2.888	3.254	2.483	2.321	2.077
339559	2.866	3.145	3.234	3.171	2.201	3.141
105378672	0.7438	2.488	1.206	0.7887	2.074	2.973
64789	6.701	6.942	6.335	8.933	8.677	9.536
127396	1.545	2.927	1.272	2.458	2.873	1.37
105378673	0	0	0	0	0	0
9783	0.4698	0.2955	0.3153	0.1374	0.4819	0.3287
105378675	0	0	0	0	0.0398	0.03949
105378674	0	0	0	0	0	0
100130557	2.678	1.479	2.018	2.039	2.384	2.504
4802	12.23	11.18	12.04	10.38	11.83	11.09
407034	0	0	0	0	0	0
407031	0	0	0	0	0	0
9132	0.02752	0	0.02678	0.05837	0	0.1269
105378676	0	0	0	0	0	0.5008
163732	8.611	6.183	6.774	6.217	7.323	8.449
1503	30.21	29.84	34.12	31.59	34.4	35.55
100507178	1.525	1.209	1.168	1.166	1.116	1.107
200172	0.1248	0.01897	0.2833	0.1323	0.1353	0.09589
22955	16.06	15.04	14.01	14.42	15.7	14.6
100132074	0.1248	0.4553	0.6071	0.4852	0.6573	0.5371
101929901	0.6091	0	0.8891	0	0.8494	1.124
105378678	0.02296	0.06283	0.1341	0.1461	0.1067	0.1694
1907	0.0831	0.3032	0.1617	0.3525	0	0.07665
59269	0.9707	0.9292	0.9912	1.142	1.274	1.343
2981	0	0	0	0	0	0
2980	0	0	0	0	0	0
22887	15.3	14.56	14.35	13.48	15.73	15.33
284716	0	0	0	0.01047	0	0.01821
84217	0.6085	0.9866	0.9868	1.864	1.634	0.8106
728621	1.141	1.312	1.13	1.199	1.423	1.052
79717	26.11	23.92	24.96	26.22	26.41	25.89
10465	10.72	10.17	11.57	12.11	10.81	11.45
4904	582.5	604.9	597.4	550.2	582.5	571.3
149461	0	0	0	0	0	0
64175	107.7	105.9	105.1	112.6	108.3	108.9
79078	2.017	2.208	2.33	1.524	1.805	2.279
105378683	0	0	0.7106	0.2581	0.6788	0
100129924	1.288	1.436	0.9052	0.607	1.197	1.023
107984946	0.7818	0.1783	0	0.829	0.7267	0.1803
374969	10.38	10.66	13.33	13.61	11.26	11.17
114625	11.53	12.23	10.82	13.14	13.36	13.07
51058	3.277	2.277	3.341	2.854	2.466	4.498
339539	0	0	0	0	0	0
6513	34.27	36.04	36.64	62.98	65.1	64.43
440584	1.281	1.948	2.701	1.811	1.588	1.674
440585	0.06359	0.116	0.1856	0.03372	0.08868	0.02933
10969	119.9	132.1	137.2	140.3	152.9	149.8
102465439	0	1.794	0	0	0	3.629
149465	0.1215	0.2955	0.2364	0.2791	0.3388	0.3175
105378685	0.04079	0	0	0.04325	0.03792	0.1129
128218	0	0	0.04619	0	0.2206	0
149466	0	0	0	0	0	0
7075	0.04722	0.1077	0.06892	0.2003	0.04389	0.1306
4352	0.177	0.06917	0.0492	0.4557	0.2115	0.06995
105378687	0.2085	0.0951	0.5073	0.5528	0.1938	0.4808
991	158.3	169.1	191	176.7	195.1	190.2
64834	203.7	206.2	200.3	221.6	228.5	232.9
102466723	0	3.219	1.717	1.871	4.921	1.628
112268225	0.1097	0.1001	0.1868	0.02908	0.051	0.0506
112950	48.97	44.72	45.52	40.7	42.66	42.22
107984947	30	27.98	27.01	22.55	24.77	31.8
23334	8.707	8.229	8.795	9.498	9.259	8.664
100873952	6.695	5.011	5.012	3.459	3.192	4.117
102465440	0	0	0	0	0	0
81888	24.3	26.45	28.22	33.85	34.66	31.03
5792	90.22	98.78	101.3	91.54	99.72	93.76
9682	33.45	33.61	33.47	29.04	30.9	31.53
100132774	10.6	10.29	11.57	9.62	9.71	10.83
6487	3.856	3.788	4.506	4.805	4.289	4.362
101929592	0.5117	0	0	0.2713	0.2379	0
102464830	0	0	0	0	0	0
9048	0	0.2815	0.1201	0.2618	0.4017	0.1139
105378688	0	0.09001	0	0	0.1835	0
101929609	6.62	6.801	7.188	4.508	6.284	6.942
9670	24.47	24.28	25.93	22.95	28.45	24.08
1802	17.14	16.38	18.79	17.3	19.04	18.05
533	89.09	85.58	83.29	92.95	99.13	95.7
8704	77.26	82.15	79.02	64.62	68.69	67.44
149473	4.456	5.419	6.162	4.394	5.087	3.749
6536	16.8	16.11	14.25	6.8	4.643	6.768
107984948	0.6704	1.59	0.3914	0	0.7478	0.4947
128209	0.8698	1.149	1.021	0.7315	0.8922	1.051
105378952	0	0	0	0	0	0
55929	29.62	28.53	27.62	28.93	25.62	30.82
79033	64.33	73.79	68.52	75.32	78.98	78.05
100874278	0.75	0.6841	1.043	1.363	1.096	0.7906
106635545	0	0	0	0	0	0
55182	11.63	11.96	12.57	12.76	14.29	13.31
107984951	0	0	0	0	0	0
100847089	0	0	0	0	0	0
107984950	9.39	10.76	10.27	9.842	10.96	11.35
79639	4.238	4.631	4.328	5.784	5.422	5.07
109623472	0	0	0	0	0	0
339541	0.1536	0.1681	0.1495	0.09773	0.1714	0.1417
105378690	0.1044	0.381	0.1016	0.2215	0.1942	0.09633
26828	3.103	0	2.013	0	0	0
26830	0	1.095	1.168	1.272	0	2.214
11004	33.86	34.24	41.94	34.71	39.75	36.56
109623476	1.644	1.499	3.199	0	1.528	1.516
6202	1890	1778	1770	1551	1640	1690
26811	30.81	45.85	22.09	30.95	31.66	28.42
94161	8.571	2.234	5.958	6.492	5.692	9.035
94162	6.761	10.79	13.16	12.55	1.571	4.677
94163	1.739	3.173	3.385	5.532	3.233	6.416
266675	0.1019	0.2479	0.09918	0.07205	0.3158	0.3134
1263	16.81	17.11	16.52	14.29	14.42	13.39
343521	1.187	0.7607	0.9676	0.9184	0.6262	0.6805
149478	1.881	2.018	2.835	1.916	1.714	1.735
107984952	0.2721	0.3475	0.3707	0.5771	0.253	0.5521
8643	0.3187	0.353	0.3101	0.5311	0.2963	0.399
8891	24.22	26.73	29.48	28.23	28.16	29.03
79654	37.55	35.78	39.14	36.78	40.24	37.25
7389	241.4	246.9	231.5	239.9	258	258.5
57643	0.2619	0.2021	0.392	0.9399	1.011	1.04
105378691	0.1445	0.1758	0.1406	0.2043	0.2239	0.311
400752	0.1404	0.256	0.2049	0.2977	0.3262	0.3884
84842	0.8739	1.656	0.785	2.566	1.75	0.9921
4595	5.068	3.78	4.466	5.919	5.317	6.57
114034	9.332	10.43	10.53	11.61	10.79	12.73
10420	2.54	2.067	1.977	3.232	2.688	2.883
126661	1.643	1.692	1.96	1.967	2.759	2.004
25974	28.85	28.7	31.05	32.78	33.91	35.51
5052	555.4	589.3	596.2	620	636.4	648.6
10327	106.3	95.7	97.03	101.5	105.2	107.2
4678	59.75	55.15	63.38	64.53	70.73	71.59
149483	0.2748	0.4072	0.06684	0.2185	0.2554	0.06335
60313	34.6	37.79	36.5	41.4	39.82	41.8
728963	0	0	0	0.6961	0	0
51249	41.31	50.14	46.88	48.05	46.08	47.61
3652	8.624	9.543	9.943	9.087	9.977	9.998
105378693	0	0.4146	0	0	0	0
23139	25.59	23.4	25.07	25.36	24.38	25.62
105378694	0	0	0	0	0	0
110117499	6.244	6.083	5.937	6.696	7.409	7.089
8503	6.205	6.287	6.038	6.455	7.302	7.118
101929626	0.6685	0.3049	0.3253	1.418	0	0
10103	1.699	0.574	1.225	0.6673	2.457	0.5804
110117498	0	0	0	0	0	0
55624	58.29	55.43	60.87	64.44	62.85	61.93
541468	1.882	1.835	1.768	1.72	2.594	2.035
8438	7.221	6.307	7.918	9.601	10.26	10.15
10489	54.34	50.68	59.19	62.53	63.98	62.26
7388	387.3	367.8	349.5	326.8	341	350.1
387338	8.857	8.871	8.397	9.743	8.176	8.512
2166	1.528	2.144	2.287	1.309	0.9833	0.9214
729041	0.3788	0.2592	0.3686	0.1004	0.5283	0.08736
101929651	0	0	0	0	0	0
127343	0	0.04231	0	0.02459	0.1078	0.02139
105378696	0	0	0	0	0	0
100507423	1.767	2.507	2.388	2.914	3.513	2.444
148930	0	0	0	0	0	0
8569	3.37	3.398	3.941	4.45	4.378	4.46
148932	7.397	7.994	8.332	9.677	11.66	11.05
105378697	0	0.06711	0	0	0	0
64756	48.07	55.64	57.19	59.31	55.98	52.46
374973	0	0	0.1622	0	0.3873	0.07686
100130197	18.7	23.8	20.79	22.01	25.02	21.42
9813	49.98	52.33	54.64	53.53	53.87	53.54
105378698	1.425	1.155	1.232	0.5036	1.472	0.5841
105378699	0	0	0	0	0	0
1580	0	0	0	0	0	0
163720	0	0	0	0.08633	0	0
1579	0	0.03963	0	0	0	0
260293	0	0.03699	0.03946	0	0	0
199974	0	0	0	0	0	0
284541	0	0	0	0.03227	0	0
105378701	0	0.1308	0	0.1521	0	0
100874253	0	0.828	1.59	0.77	0.3375	0.1674
10158	0	0.1306	0	0.4555	0.1331	0.5283
6886	0	0	0	0.01714	0	0
6491	8.126	8.065	9.026	9.196	10.8	9.355
51727	119.5	130.7	138.5	132.9	141.6	135
102724077	1.254	1.78	1.356	0.2956	0.6478	0.6427
2301	0.06787	0.2476	0.1981	0.2879	0.1262	0
84793	1.77	1.265	1.257	1.319	1.734	1.544
2306	0.2266	0.4134	0.3528	0.1442	0.5055	0.0836
107984953	0	0	0	0	0	0
388630	0.04132	0	0.07036	0	0	0
105379778	0	0	0	0	0	0
391037	0	0	0	0	0	0
200010	0.01701	0.01552	0.08278	0	0	0.03139
54558	1.701	1.881	2.113	1.893	1.211	1.624
84871	0	0.01049	0	0.04876	0	0
79656	0.4143	0.4177	0.5729	0.7399	0.5473	0.5632
105378706	0	0	0	0	0	0
101929721	0	0	0	0	0	0
100874313	0	0	0	0	0	0
107984954	0	0	0	0	0	0.6667
105378708	0	0	0	0	0	0
1996	0	0	0	0	0	0
105378709	0	0	0	0	0	0
107984955	0	0	0	0	0	0
105378711	0	0	0	0	0	0
105378710	0	0	0	0	0	0
105378712	0	0	0	0	0	0
63950	0.02856	0	0	0	0	0.05269
105378714	0	0	0	0	0	0
11124	18.69	19.46	20.44	19.27	20.74	19.54
105378715	0.03033	0.083	0	0.1608	0.0282	0
112268262	0.3008	0.5487	0	0.1595	0.5592	0.1387
1031	44.67	51.69	51.11	54.43	56.84	54.84
100616189	10.43	0	0	1.844	1.617	0
102466656	0	0	0	1.48	1.297	0
284546	0	0	0.1757	0	0	0
105378716	0	0.04626	0.04935	0.3227	0	0.04678
26994	84.79	92.15	89.65	88.13	88.98	94.98
22996	0.1866	0.1216	0.3372	0.3392	0.1982	0.2213
105378717	0	0	0	0	0	0
102724097	0	0	0	0	0	0
2060	43.36	42.2	41.31	41.3	40.43	42.39
105378720	0.0981	0.1342	0.1193	0.156	0.0228	0.1583
441884	0.2478	0.226	0.4018	0.2627	0.2303	0.07617
105378719	0	0	0.4152	0	0	0
114883	68.43	70.53	72.32	66.49	67.18	69.12
4898	123	120.4	124.5	126.8	128.5	134.1
105378721	53.38	51.66	61.24	55.68	53.46	60.44
100313892	40.68	31.54	51.46	34.51	24.58	45.02
5865	19.53	20.61	21.5	16.66	19	18.32
51060	44.62	46.89	50.78	45.13	47.46	45.81
112970	12.72	10.83	12.17	11.18	10.84	11.99
104355143	0	0	0	0	0	0
91408	31.61	35.81	32.62	30.94	34.21	30.49
107984956	1.532	0	0	0	0	0.942
9372	12.63	13.45	13.78	12.83	13.84	14.28
200014	14.76	14.23	13.79	14.57	14.2	15.51
4998	4.745	5.493	5.753	8.824	8.584	7.204
84950	13.54	13.09	13.42	13.87	11.93	15.31
23318	9.492	8.594	9.554	8.037	8.376	8.755
105378723	0	0	0	0	0.1223	0
2882	32.22	32.86	30.78	36.86	33.67	35.66
348378	0	0	0	0	0	0.02495
65260	20.43	18.64	20.09	17.96	19.5	19.07
79699	19.44	19.23	19.11	20.59	22.93	20.94
440590	0.2378	0.3154	0.3155	0.2521	0.442	0.2193
55268	5.333	5.215	5.324	5.248	4.915	5.344
6342	63.61	63.17	63.83	57.27	61.38	58.12
127435	3.253	3.159	2.315	3.034	3.22	3.111
6512	0.1175	0.0804	0.05718	0.03116	0.05463	0
105378724	0	0	0	0	0	0
1376	21.39	15.94	17.09	16.55	21.04	19.72
54987	45.72	44.56	42.77	43.85	46.27	42.66
4116	73.72	73.08	75.47	68.47	70.4	76.77
100507564	1.829	1.761	1.384	1.724	2.645	1.312
7804	7.878	7.792	8.68	16.68	16.15	17.26
105378728	0.6244	0.7475	0.9873	0.9931	1.487	1.332
105378726	0.1225	0.1062	0.1609	0.2338	0.2449	0.2091
105378732	0.4233	0.7722	0.6178	2.02	0.787	0.3904
105378731	0.1637	0.1867	0	0	0.03805	0.1887
105378730	0.173	0.7892	1.179	1.835	0.4021	0.399
107984957	0	0	0	0.06754	0	0.02937
163742	0	0	0.1262	0	0	0
105378733	0	0	0.2052	0	0	0
63948	0	0	0	0	0.05841	0
148979	0.8903	0.8726	0.556	1.212	1.544	1.054
55706	27.58	26.66	29.48	24.45	27.59	29.25
54432	32.56	29.18	27.07	30.38	30.51	29.74
1733	0	0	0.06275	0	0	0
51668	62.88	69.09	76.81	71.1	76.69	70.09
115353	48.12	51.44	46.1	51.95	52.94	48.75
388633	0	0	0	0	0	0
9528	62.48	61.46	59.16	60.88	65.62	64.03
127428	2.4	2.64	2.66	3.262	2.878	2.884
100616315	0	0	0	0	0	0
200008	0.04287	0	0	0	0	0
606495	3.512	3.402	3.612	4.225	3.671	3.591
51253	124.4	143.6	143.4	140.9	142.6	137.2
23648	17.46	19.25	21.49	19.8	20.97	20.58
619518	0	0	0.2228	0.0971	0.1702	0.1267
105378735	0	0	0	0	0	0
105378734	0	0	0	0	0	0
26027	0.558	0.9472	0.905	0.8875	0.9366	0.7005
338094	0.7011	0.6928	0.9664	0.7434	0.6517	0.5927
100527960	6.56	7.872	6.9	8.044	8.381	8.552
374977	0.05447	0	0.0265	0	0	0
7268	18.24	21.66	18.87	22.16	23.01	23.38
25973	3.565	3.624	3.717	3.565	3.599	3.335
55001	0	0.01485	0	0.05178	0	0
163747	0	0	0	0	0	0
1718	301.5	306.6	304.8	294.5	300.9	298.2
107984958	0.329	0.4716	0.6403	0.4984	0.3059	0.8237
107985760	0	0	0	0	0	0
105378736	0	0	0	0	0	0
199964	0	0.0493	0.1578	0.172	0.1005	0
7809	0	0	0	0.03911	0	0
255738	2.45	2.092	1.345	2.165	1.869	1.304
23358	17.71	15.61	16.9	16.7	16	15.61
100507634	0.5273	1.443	0.8552	1.305	0.9805	0.7026
109729135	0	0	0	0	0	0
100616272	0	0	0	0	0	0
105378740	0	0	0	0	0	0
105378739	0	0	0	0	0	0
105378738	0	0	0	0	0	0
105378737	0	0	0	0	0	0
105378741	0	0	0	0	0	0
105378744	0	0	0.2143	0	0	0
8613	65.41	61.83	66.29	64.15	65.58	62.05
101929935	0	0	0	0	0	0
5563	0.2073	0.08508	0.09076	0.2528	0.1445	0.1338
199920	0	0.01841	0.03928	0.107	0	0
731	0	0	0	0	0	0
732	0	0.1227	0	0	0	0
105378745	0	0	0	0	0	0
112267900	0.01211	0	0	0	0	0
1600	0.2019	0.01417	0.1058	0	0.01444	0.02865
105378748	0	0	0	0	0	0
105378747	0	0	0	0	0	0
101926890	0	0	0	0	0	0
105378746	0	0	0	0	0	0
107984960	0.008184	0	0.01593	0	0	0
115209	19.54	20.64	18.64	21.06	20.68	17.66
4070	3.56	2.285	1.604	3.566	4.658	4.439
114803	9.186	7.93	9.713	8.897	8.876	8.913
112268263	0	0	0	0	0	0
105378751	0.0125	0.0342	0.03649	0	0.0581	0.02306
3725	63.59	64.09	66.08	73.96	87.41	76.02
100131060	0.6411	0.3899	0.208	0	1.192	0
101926907	0.01884	0.08594	0.1284	0.1399	0.08759	0.01738
107984961	0	0	0	0	0	0
105378753	0.4543	0.3108	0.3315	0.4335	0.6335	0.7333
101926925	4.076	5.81	1.983	1.621	4.026	1.175
729467	0	0.1049	0	0	0	0
105378756	0.0879	0.1203	0.1283	0.0932	0.1226	0.08107
55277	1.826	2.493	2.362	1.999	2.394	2.585
100616409	0	0	0	0	0	0
101926944	0	0.8245	0	0.4793	0	0.2084
105378758	0	0	0	0	0	0
51361	0.016	0.0146	0.07786	0.01697	0.1339	0.04428
1573	1.46	2.876	1.307	1.115	1.357	0.9156
127795	0	0	0	0	0	0
105378760	0	0	0	0	0	0
107984963	0	0	0	0	0	0
105378761	0	0	0	0	0	0
107984962	0	0	0.06684	0	0	0
107985379	0	0	0	0	0	0.4074
105378763	0	0	0	0	0	0
101926964	0	0	0	0	0	0
105378764	0	0	0	0	0	0
100996570	0.06033	0.05503	0	0.128	0	0
4774	2.744	2.006	2.427	2.272	1.845	2.656
645030	0	0	0	0	0	0
105378766	0	0	0	0	0	0
107984964	0	0	0	0	0	0
414927	0	0	0	0	0.1182	0
83941	38.17	40.37	40.35	48.28	45.16	47.3
10207	3.384	4.131	4.288	3.886	3.769	3.559
113219465	0	0	0	0	0	0
107984965	0	0	0	0.09542	0	0
100422902	0	0	0	0	0	0
100422946	0	0	0	0	0	0
54596	0.2435	0.1666	0.1185	0	0	0
163782	0.039	0.07114	0	0	0.03625	0.03597
105378768	0	0.1703	0	0	0	0
7398	25.49	24.47	32.27	33.45	30.13	35.49
85440	31.13	30.44	34.41	25.26	26.52	25.44
27329	0	0	0.03991	0.1305	0	0
84938	4.239	3.742	4.389	5.168	5.437	4.328
105378769	0	0	0	0	0	0
199899	0	0	0	0	0	0
105378770	0	0	0	0	0	0
100996301	0.09717	0.08863	0	0.103	0	0
27022	0.04684	0	0	0.04967	0	0
102464823	0	0	0	0	0	0
29929	8.192	8.263	9.061	11.63	12.35	9.853
23421	10.93	7.205	10.86	9.744	8.572	10.62
102724319	0	0	0	0	0	0
84455	2.749	2.598	3.45	3.063	2.481	2.664
79469	0.1448	0.7927	0.07047	0.4608	0.4039	0.4008
5236	75.66	70.82	76.85	64.93	60.8	65.07
105378771	0.05345	0	0.2081	0.1134	0.09938	0.0986
4919	9.998	9.892	11.08	8.109	8.119	8
105378772	0	0	0	0	0	0
101927034	0.03473	0.06336	0.169	0.1105	0.06458	0.06407
105378773	0	0	0	0	0	0
148581	0	0.02194	0	0	0.04472	0
105378774	0	0	0	0	0	0
107984966	0.2168	0.09888	0.211	0	0	0
57685	5.049	5.496	5.218	4.905	5.739	5.898
100616338	0	0	0	0	0	0
55225	10.43	10.32	10.67	13.39	11.09	11.6
3716	144	139.6	142.8	123.5	128.7	128.4
101927084	0	0.1014	0	0	0	0.1026
100500854	0	0	0	0	0	0
406893	0	0	0	0	0	4.427
205	8.24	8.734	8.931	3.475	3.993	3.492
9829	9.769	10.77	11.06	11.08	13.55	12.45
102724416	0	0.03567	0	0.05184	0.02727	0
112268227	0	0.01808	0.07715	0.02102	0.03685	0
3953	26.01	23.49	25.8	20.08	20.12	22.57
54741	54.53	54.87	54.73	53.72	54.81	54.63
5142	0.7833	1.028	1.078	2.228	1.989	2.22
101927139	0	0.4801	0	0	0	0
105378776	0	0	0	0	0	0
84251	1.055	1.065	0.8966	1.162	0.6377	0.8876
100422871	1.538	0	0	0	0	0
200132	0.3148	0.2462	0.2188	0.7631	0.7944	0.1245
10022	0	0	0	0	0	0
79819	2.057	1.979	1.837	1.674	2.174	1.716
57708	19.35	17.46	18.88	15.8	16.46	17.87
23169	13.06	12.79	12.8	15.43	16.08	15.16
400757	0	0	0	0	0	0
149233	0	0	0	0	0	0
3595	0	0.0407	0	0.02366	0	0
105378779	0	0	0	0	0	0
26135	147.3	147.4	163.2	141.2	151.1	141.7
102724481	0	0	0	0	0	0
105378780	0	0	0	0.2668	0	0
1647	188.3	194.3	197.2	198.3	199.6	201.5
55970	241.6	246.2	262	288.9	303.1	292.1
105378781	0	0.06707	0	0	0	0.1356
100289178	2.884	1.851	1.351	1.302	1.688	2.02
9077	0.41	0.3739	1.14	0.9315	0.5444	0.6482
79971	44.68	47.04	43.75	51.91	57.63	57.38
100302279	0	0	0	0	0	0
105378782	0	0	0	0	0	0
6121	0	0	0	0	0	0
55635	17.53	15.41	20.45	20.92	20.48	22.06
101927220	0.8661	0.6144	0.6555	0.8163	0.1789	0.7101
107984967	0.1678	0.1531	0	0	0	0.3096
105378783	0	0	0	0	0	0
105378785	0	0	0	0	0	0
105378787	0	0	0	0	0	0
105378786	0	0	0	0	0	0
105378788	0	0	0	0	0	0
105378789	0	0	0	0	0	0
105378790	0	0	0	0	0	0
57554	0.003717	0.02373	0.003617	0.01183	0.02419	0.01029
5301	0	0	0	0	0	0
105378792	0.02221	0.02025	0	0	0.04129	0.04096
55631	18.33	18.09	19.86	17.01	18.1	18.22
9295	35.27	32.47	36.1	37.19	28.85	32.43
81573	11	11.66	11.77	17.59	18.17	17.15
11147	8.148	9.511	11.42	12.08	13.77	11.88
102724548	0.08208	0	0	0.4352	0.5341	0.2271
1491	2.688	2.996	2.518	2.164	2.36	2.318
105378793	0	0	0	0.1642	0	0
105378794	0	0	0.1572	0	0.1501	0
101927244	0.1151	0.1049	0.2239	0.427	0.8022	0.2653
102724572	0.1905	0	0	0.06733	0	0.1171
5733	5.348	5.624	5.841	5.981	5.949	5.762
107985517	0	0	0.111	0	0	0.03508
100132618	15.66	16.57	17.47	17.44	17.09	17.48
9406	56.24	57.17	63.37	54.01	52.83	54.1
406962	12.56	2.545	4.073	1.48	9.08	7.722
100852410	0.9195	0.9785	1.491	1.3	0.2849	2.544
105378795	0	0	0	0	0	0
257194	10.19	8.81	9.851	9.076	8.314	9.473
100852409	0	0	0	0	0	0
105378797	0.2483	0.2265	0.2416	0.1755	0.1539	0.3435
105378796	0	0	0	0	0	0
105378798	0	0	0	0	0	0
339468	0	0	0	0	0	0
105378799	0	0	0	0	0	0
105378800	0	0	0	0	0	0
101927295	0	0	0	0	0	0
105378801	0	0	0	0	0	0
107985391	0	0	0	0	0	0
105378802	0	0	0	0	0	0
109729166	0	0	0	0	0	0
127255	0.4177	0.4982	0.594	0.477	0.2091	0.326
100526835	1.558	1.361	1.516	1.371	1.911	1.651
8790	5.311	5.795	6.306	5.955	5.245	5.719
51086	0.0795	0.07251	0.1934	0	0.2956	0.4399
105378805	0	0	0	0	0	0
105378803	0	0	0	0	0.01353	0
127254	0	0	0	0	0	0
101927320	0	0	0	0	0	0
1429	62.39	64.42	70.79	55.18	63.32	58.32
127253	14.64	14.28	15.89	14.73	18.63	17.55
431707	0	0	0	0.04028	0	0
204962	0.1097	0	0	0.05815	0.03823	0
34	32.87	32.11	36.6	31.83	33.7	30.93
1744	1.275	0.7268	0.9304	1.352	1.185	1.507
5876	46.55	43.74	48.72	48.99	44.58	43.39
692085	6.154	12.63	8.982	9.788	1.43	2.838
26805	25.71	13.03	29.19	16.66	7.968	15.81
26804	18.59	26.21	36.18	16.13	7.856	9.353
4438	0.1468	0	0.07142	0	0.1706	0.06769
127247	0	0	0	0	0	0
105378806	0	0	0	0	0	0
101927342	0	0	0	0	0	0
256435	2.749	2.914	2.802	1.922	1.842	1.714
105378807	0	0	0	0	0	0
110806286	0	0	0	0	0	0
81849	3.451	3.409	4.159	2.73	2.444	2.177
102466995	0	0	0	0	0	0
10026	51.72	53.65	53.78	48.01	46.87	42.8
105378808	0.0896	0.1362	0.1162	0.03167	0.05553	0.05509
26289	27.7	27.64	29.74	29.89	31.5	30.53
26009	16.44	14.7	14.6	16.3	15.51	14.63
23032	43.79	42.67	43.09	43.79	43.66	44.12
374986	10.27	9.645	10.63	10.46	10.91	12.81
374987	4.764	3.343	3.821	4.997	3.212	3.96
91624	18.64	16.64	20.29	16.9	10.81	15.26
8880	27.58	28.05	33.36	30.53	31.83	30.37
11080	52.5	53.55	57.13	44	42.88	45.39
54810	0.9224	0.3926	0.8975	0.652	0.7717	0.7657
107984997	0	0	0	0	0	0
149047	0	0	0.1958	0.1067	0.561	0.5566
5737	22.71	20.68	26.23	30.71	30.89	27.26
10964	21.49	17.59	12.86	10.08	9.613	11.28
10561	10.72	10.26	7.186	6.801	6.715	7.483
64123	14.51	14.72	17.62	18.95	20.55	18.51
107984998	0.06873	0	0	0	0	0
105378810	0	0	0.08675	0	0	0
105378812	0	0	0	0	0	0
105378811	0	0	0	0	0	0
107983999	0	0	0	0	0	0
101927412	0	0	0	0	0	0
105378813	0	0	0	0	0	0
107985018	0	0	0	0	0	0
23266	20.02	19.96	21.17	20.47	20.86	22.07
101927434	0	0	0	0	0	0
105378814	0	0	0	0	0	0
107985396	0	0	0	0	0	0
103283057	0	0	0	0	0	0
101927498	0	0	0	0	0	0
107985037	0	0	0	0	0	0.04694
105378816	0	0	0	0	0.02013	0
101927542	0	0	0	0	0	0
107985043	0	0.1114	0.03961	0	0	0.07509
101927587	0.1137	0.1037	0	0.04019	0.1057	0.2797
101927560	0.06027	0	0	0.06391	0.05603	0.1112
107985041	0.4257	0.1664	0.2959	0.258	0.05654	0.1683
79739	2.764	2.65	2.732	3.51	3.056	3.032
5567	15.24	14.91	16.89	17.72	18.6	19.08
107985046	0.02814	0.154	0.02739	0	0	0
112268230	0.1504	0	0	0.1595	0	0
148418	1.014	0.1321	0.07047	0.3072	0.4039	0.6012
391051	0.09084	0	0	0	0	0
58511	0.05034	0.04591	0	0	0	0
80135	39.92	41.97	37.4	42.2	43.87	43.52
2787	231.8	215.7	209.6	194.2	200.5	209.8
100505741	1.394	1.614	1.253	1.422	1.321	1.385
1486	7.944	8.828	8.068	8.772	9.388	9.315
105378819	0.6012	0	0.117	0	0.8942	0.7763
103695366	0	0	1.251	0.9089	0	0.5929
439927	0	0	0	0	0	0
117178	11.74	10.35	12.83	9.459	8.363	8.769
102724892	0	0	0	0	0	0
23566	0.02804	0.1023	0.08187	0.2974	0.2086	0.1811
255231	0.0419	0.07644	0.05096	0.01111	0.1169	0.009661
55283	0.2525	0.1689	0.08189	0.1785	0.4068	0.1087
126820	1.55	1.233	2.321	1.18	0.739	0.2933
100616481	0	0	0	0	0	0
84144	3.469	2.946	3.104	2.199	2.224	2.206
105378821	0	0	0	0	0	0
148423	5.104	4.608	4.358	4.929	4.781	4.455
8915	16.14	19.97	18.31	17.31	19.87	18.87
646626	6.216	3.575	4.471	4.729	4.774	6.107
23576	91.01	97.63	99.25	84.12	89.66	88.65
107985054	1.612	2.259	2.41	1.459	1.864	1.995
3491	1153	1174	1163	1125	1135	1122
107985057	0.06457	0.09817	0.1257	0.02282	0.2001	0.07941
112268231	0.1419	0.3236	0.2072	0.07525	0.2639	0.06545
54680	10.9	11.54	11.2	10.22	10.13	10.81
105378823	0	0	0	0	0	0
255631	0.8867	1.098	0.8259	1.142	0.6359	1.063
105378824	0	0	0.03095	0.06745	0.0887	0
105378825	0	0	0	0.08054	0	0.2102
57489	7.579	5.716	8.216	8.626	5.625	7.489
102465842	0	0	0	0	0	0
9635	5.716	7.247	6.535	6.546	5.287	5.14
1179	0	0	0	0	0	0
105378827	0	0	0	0	0	0
105378826	0	0	0	0	0	0
22802	0	0	0	0	0	0
105378828	1.4	1.142	1.792	2.109	0.9587	2.242
9629	0.1055	0.09624	0.06845	0	0	0
51100	46.81	45.71	48.46	48.93	47.71	47.74
105378831	0	0	0	0	0	0
9403	167.6	161.2	158.8	169.5	158.8	165.9
9653	17.65	14.32	15.87	18.36	16.91	18.27
339524	0.1292	0.1886	0.1257	0.1644	0.07208	0.04768
101927844	0	0	0	0	0.4559	0.1292
8543	16.37	15.93	16.74	12.36	13.2	14.58
100505768	0	0	0	0	0	0
105378833	0.01092	0	0	0.03474	0.0203	0.02014
105378834	0	0	0	0	0	0
107985408	0	0	0	0	0	0
105378835	0	0	0	0	0	0
107985518	0	0	0	0	0	0
107985519	0	0	0	0	0	0
101927871	0	0	0	0	0	0
105378836	0	0	0	0	0	0
105378839	0	0	0	0	0.07699	0.07638
101927891	0.06776	0.0618	0.2308	0.2156	0.09448	0.09374
105378838	0	0.03899	0	0	0	0
5586	17.52	16.5	19.38	17.92	17.3	17.65
2959	27.48	28.11	25.65	30.38	29.91	27.72
56267	31.39	33.35	29.85	35.62	39.69	34.12
494115	12.5	12.2	12.17	13.28	14.89	13.77
2635	56.78	51.7	55.84	50.86	47.13	50.31
105378841	0.03681	0.02238	0.08358	0.02602	0.05703	0.09054
2633	64.46	65.67	63.31	37.4	42.78	40.61
2634	27.86	26.67	24.39	20.2	19.62	20.63
112268267	3.897	4.431	4.374	2.826	3.117	2.993
105378842	0	0	0	0	0	0
388646	0.04946	0	0.04813	0.05245	0.04598	0.04562
115361	8.442	8.039	8.347	4.807	3.524	3.947
107985076	0	0.4886	0.5213	0.284	0.498	0
105378843	0	0	0	0	0	0
115362	0.5628	0.7836	0.8071	0.534	0.4406	0.9289
729930	0	0	0	0	0	0
163351	0.09862	0.04498	0.1679	0.05229	0	0.02274
400759	1.167	0.6209	0.1893	0.4125	0.3616	1.166
105378844	0	0	0	0	0	0
23507	0.3959	0.2435	0.4748	0.6443	0.522	0.433
84230	4.246	3.931	4.671	5.994	6.238	6.094
400761	0.4563	0.5549	0.888	0.3226	0.4242	0.5611
107985743	0	0	0	0	0	0
101927952	0	0	0.05738	0	0.2193	0
107985744	0.22	0	0	0	0	0
101927975	0	0	0	0	0	0
55144	15.99	15.17	13.72	17.07	15.7	17.22
105378847	0	0	0	0	0	0
492303	0.7756	0.4502	0.5489	0.2243	0.4588	0.3251
284695	7.743	6.804	8.097	7.563	7.817	8.208
105378848	0	0	0	0	0	0
105378849	0	0	0	0	0	0
107985088	0	0	0	0	0	0
105378850	0	0	0	0	0	0
105378851	0	0	0	0	0	0
105378852	0	0	0	0	0	0
109616984	0	0	0	0	0	0
343472	0	0	0	0	0	0
105378853	0.4	0.3087	0.6288	0.4568	0.5435	0.6243
105378855	0.1012	0.04614	0	0	0	0
105378854	0	0	0	0	0	0
84146	6.801	5.746	7.7	8.674	6.584	7.472
164045	0.08864	0.06064	0.2588	0.1175	0.0618	0.1022
107985412	0	0	0	0	0	0
107985417	0	0	0	0	0	0
105378856	0	0	0	0	0	0.4854
8317	7.588	8.598	10.34	11.84	9.415	10.73
102723436	0.1673	0.2034	0.4883	0.2365	0	0.1029
7049	15.89	14.04	17.23	18.99	19.89	19.01
676	0.02962	0	0	0.09423	0	0
253152	0.3343	0.4573	0.08132	0.6203	0.7768	1.233
646817	1.273	1.583	0.563	0.8589	1.291	0.5337
284697	0.7698	0.6241	1.248	0.8163	0.159	0.71
23285	0.3638	0.5043	0.4248	0.6943	0.514	0.7113
388649	0.1258	0	0	0.2668	0	0
11146	7.111	8.188	7.022	8.175	7.592	7.922
79871	2.616	2.468	2.666	3.017	2.022	2.609
2672	0	0.03452	0	0.04013	0.08796	0.06982
7813	6.716	5.745	5.972	7.707	7.745	7.163
6125	1138	1215	1170	1032	1045	1074
388650	29.58	26.31	26.19	22.21	24.3	22.75
6083	6.316	18.43	6.146	6.697	12.92	2.33
26782	4.511	0.823	2.634	0	0.8388	0.8322
22823	8.953	6.761	7.468	8.539	8.35	7.883
50999	32.33	31.12	32.21	34.82	32.32	33.21
343099	2.639	2.65	2.927	3.667	1.807	2.482
107985521	0	0	0	0.251	0	0
100131564	1.22	1.357	1.274	1.325	1.383	1.015
1810	15.24	15.14	14.92	16.29	16.25	16.07
54874	7.621	7.763	6.428	6.127	5.793	5.877
107985761	0	0	0	0	0	0
8412	44.11	45.15	47.43	44.41	50.56	45.61
100129046	10.45	11.49	12.11	9.124	10.64	9.566
102723480	0.8526	1.488	1.263	0.629	0.8616	0.5471
723788	0.1491	0	0.2901	0.1581	0	0.4812
100126348	0	0	0	0	0	0
100189133	4.932	0	0	0	0	0
30836	18.79	17.93	22.82	19.16	18.14	20.71
2730	16.21	13.61	15.74	38.15	38.79	39.04
24	0.2129	0.1046	0.239	0.9724	1.614	0.8005
105378858	0.3371	0.05124	0.1093	0	0.1567	0.1036
9411	29.14	26.96	30.06	26.89	26.11	27.73
107985092	0.2075	0.1514	0.08078	0.3081	0.4245	0.07657
105378859	0.06678	0.1218	0.06498	0.1416	0.06208	0.1027
5825	31.43	34.33	36.11	36.31	32.69	35.59
2152	71.57	76.7	75.83	98.99	108.5	108.6
113219466	0	0	0	0	0	0
105378861	0	0.1075	0	0	0	0
101928079	0.3215	0.4888	0.1304	0.3977	0.09962	0.3212
105378860	0	0	0	0	0	0
100616321	0	0	0	0	0	0
126969	2.059	1.484	1.971	1.021	1.358	1.531
1266	178.3	188.1	190.3	169.5	170.8	178.5
105378862	0.4298	0.4704	0.6692	1.367	0.07991	0.7928
729970	8.824	8.393	7.605	7.218	5.39	7.557
199857	1.992	2.233	2.176	1.978	2.384	2.082
105378863	0	0.1467	0	0	0	0
101928098	0.1095	0	0	0	0	0
148534	1.623	1.908	1.922	2.769	1.914	1.76
100527978	4.507	5.065	5.326	3.584	4.863	4.528
101928118	0.1456	0.4426	0.04722	0.5145	0.04511	0.1343
25950	12.3	9.8	10.29	9.004	9.826	11.43
100996630	0	0	0	0	0	0
105378864	0	0	0	0	0	0
105379825	0	0	0	0	0	0
101928169	0	0	0	0	0	0
107985420	0	0	0	0	0	0
440594	0	0	0	0	0	0
100996635	0	0	0	0	0	0
101928219	0	0	0	0	0	0
102723661	0	0	0	0	0	0
101928241	0	0	0	0	0	0
105378866	0	0	0	0	0	0
58155	1.501	1.639	1.832	1.774	1.839	1.64
1806	11.09	11.06	11.6	12.6	12.26	11.74
100873932	6.754	5.545	7.449	6.207	8.162	7.476
105378867	0	0	0	0	0.0204	0
100873933	0	0	0	0	0	0
109729128	0	0	0.1352	0	0.1291	0.1281
400765	0	0.1773	0.1419	0.1546	0.09036	0.2241
100616452	4.364	7.96	4.246	3.47	6.085	1.006
406928	0	0	0	0	2.187	0
729987	0.5298	0.09665	0.05155	0.05618	0.1478	0.09773
51375	46.51	43.89	46.08	41.5	44.65	43.35
163404	0	0	0	0	0	0
100129620	0	0	0	0	0	0
9890	0.1345	0.1227	0.06545	0.1427	0.06253	0.06204
107985093	0	0	0	0	0	0
101928270	0	0	0	0	0	0
54873	4.576	2.532	3.402	3.816	3.011	2.181
391059	4.413	4.51	4.064	4.726	4.473	4.383
178	10.01	8.731	9.239	10.18	9.582	10.82
23443	3.517	2.774	3.316	2.828	3.386	3.156
64645	45.73	45.49	50.14	51.75	56.04	55.78
163786	7.938	5.363	6.985	7.612	7.766	8.18
54482	2.611	2.819	3.683	3.242	2.812	2.972
127495	2.343	1.856	1.74	2.812	1.605	1.706
1629	4.699	4.649	4.53	5.735	6.956	5.444
100506007	2.308	1.824	2.844	0.6525	0.7151	0.5676
8634	34.08	38.01	37.35	36.37	42	38.31
693138	0	1.61	5.152	0	3.281	0
8556	0.7203	0.2336	0.4517	0.7129	1.116	0.8415
105379827	0	0	0	0	0	0
54112	0.03436	0	0.03344	0	0.09584	0
100128787	0.1456	0.3985	0	0	0	0
7412	27.76	26.59	26.14	12.79	11.32	14.37
2135	18.71	16	18.26	17.63	17.67	17.69
148867	7.576	7.201	6.872	7.515	7.271	8.354
51611	6.673	6.714	7.22	6.512	7.021	6.394
102606465	6.335	9.575	9.246	8.541	7.151	9.015
107985094	0	0	0.2612	0	0	0
101928334	0	0	0	0	0	0
101928370	0.09893	0.6316	0.7701	0.4196	0.09197	0.6387
1901	10.04	8.436	10.24	5.809	5.794	5.785
102723784	0	0	0	0	0	0
104355286	0	0	0	0	0.4707	0
105378872	0	0	0	0	0	0
118427	0	0	0	0	0	0
94236	0	0	0	0	0	0
107985095	0	0	0	0	0	0
105378874	0	0	0	0	0	0
112268286	0	0	0	0	0	0
107985096	0	0.4477	0	0	0	0
1301	15.69	13.83	13.45	5.208	4.908	4.856
101928436	0.1435	0.1963	0	0.4564	0.2667	0.1323
55599	6.045	6.126	5.828	4.926	5.775	6.195
280	1.124	0.6347	1.146	0.6243	0.2985	0.8392
648740	0	0	0	0	0	0
279	0.07147	0	0	0	0.06644	0
276	0	0	0.05772	0	0	0
277	0	0	0	0	0.05547	0
105378878	0	0	0	0	0	0
278	0	0	0.05521	0	0	0
100129138	0	0	0	0	0	0
105378879	0	0	0	0	0	0
105378880	0	0	0	0	0	0
105378881	0	0	0	0	0	0
101928476	0	0	0	0	0	0
105378882	0	0	0	0	0	0
105378883	0	0	0	0	0	0
105378884	0	0	0	0	0	0
107985116	0	0	0	0	0	0
105378886	0	0	0	0	0	0
105378885	0	0	0	0	0	0
105378887	0	0	0	0	0	0
105378889	0	0	0	0	0	0
105378888	0	0	0	0	0	0
55170	19.55	19.21	17.11	20.54	22.6	23.35
22854	0.1504	0.2401	0.1006	0.1196	0.1398	0.2341
10451	0.97	0.9391	1.002	0.7128	0.6961	0.6357
102465839	0	0	0	0	0	0
100873946	0	0	0	0	0	0
107985124	0	0	0	0	0	0
29957	44.3	45.34	45.93	45.7	47.89	48.96
148545	0.03465	0	0.1686	0	0	0
653149	0.01942	0	0.07559	0	0.01805	0.08956
284611	8.532	9.409	9.891	9.822	9.27	9.534
113802	8.131	8.553	10.8	9.44	9.655	10.56
105378890	0.3298	0.1289	0.09169	0.1998	0.219	0.1738
55119	17.3	17.6	18.27	19.73	12.13	17.08
163479	0.1553	0.1417	0.1134	0.2059	0.0722	0.1075
6814	40.55	37.03	43.4	43.05	40.16	37.49
105378891	0.1389	0	0	0.4418	0.7747	0.1281
254268	0.1483	0.3381	0.03607	0.2359	0.1378	0.03419
642864	0	0	0	0	0	0.182
107985159	0	0	0	0	0	0
29899	11.07	9.496	10.21	10.02	10.86	11.51
23155	19.79	19.16	19.23	22.27	23.25	25.04
22911	11.09	9.185	10.16	10.82	11.71	10.35
6884	97.15	106.6	82.92	95.98	101.7	98.58
105378892	1.839	2.307	1.118	2.681	1.282	2.332
56900	44.6	40.91	41.28	39.8	40.51	45.2
677766	0.2857	0.2606	0	0	0	0
127003	0	0	0.089	0	0.08503	0
57535	0.4646	0.6357	0.5369	0.7236	0.6074	0.8972
6301	120	119.9	111.5	82.65	81.67	83.56
1952	1.612	1.848	1.59	2.23	1.904	2.251
84722	12.65	11.2	15.77	14.12	14.54	13.64
343263	0.05794	0	0	0	0	0
6272	12.63	10.7	10.33	9.809	11.37	11.98
5686	56.56	54.14	55.83	58.77	61.26	60.14
284612	0.6033	0.4055	0.7725	0.7745	0.9151	1.787
127002	2.098	1.54	1.818	2.279	1.308	1.794
284613	7.171	6.97	7.332	7.377	7.741	7.72
57463	2.915	3.212	2.973	4.402	4.228	4.539
105378893	0	0	0	0	0	0
83873	0	0	0	0	0	0.039
2773	37.24	39.67	40.52	38.87	42.2	40.36
406974	8	0	0	0	1.487	1.476
2780	0.6023	0.7326	0.6513	1.916	0.8088	0.9259
271	38.18	37.44	38.37	37.02	39.3	39.98
2948	25.46	25.81	28.31	29.32	26.91	27.61
2946	33.95	31.13	30.78	28.69	30.68	29.23
2944	5.62	5.846	5.949	5.437	5.041	5.82
2949	1.533	1.931	1.065	1.858	1.629	0.9425
2947	32.86	27.45	28.72	31.14	33.71	34.01
79574	0	0.04321	0	0	0	0
107985167	0	0	0	0	0	0
1435	34.28	34.84	38.05	33.46	34.1	35.17
10768	71.45	71.89	70.85	79.4	81.58	79.99
85369	24.22	24.23	26.15	25.39	24.87	28.01
105378895	0	0	0	0	0	0
257	14.18	13.72	14.28	13.86	12.95	14.27
104355139	29.22	31.19	18.15	12.75	18.11	15.67
164153	10.76	6.836	7.681	3.889	3.854	7.134
388662	2.16	1.482	2.048	1.566	2.78	2.537
105378897	0.4828	0.2402	0.3417	0.2793	0.408	0.3239
100873974	0.318	0.1934	0	0	0	0.1955
3749	1.792	1.609	1.923	1.9	2.33	2.209
440600	0.7353	0.5031	0.3131	0.5361	1.282	0.8478
64783	6.435	5.136	6.637	6.416	9.884	7.581
9122	28.53	33.51	30.5	29.18	27.04	32.05
10542	204.7	212.2	197.3	200.8	213.3	205.5
101410535	1.126	0.2054	0.6572	0.9549	1.046	0.4153
84432	0	0	0	0	0	0
105378899	0	0	0	0	0	0
105378898	0	0	0	0	0	0
643160	0	0	0	0	0	0
440602	0	0	0	0	0	0
3744	0	0	0	0	0	0
3737	0	0	0	0	0.008663	0
107985174	0.01147	0	0	0	0.01067	0
3738	0.08067	0.04906	0.1439	0.04277	0.0125	0.09921
105378901	0	0	0	0	0	0
963	0.09475	0.04321	0.0922	0.1005	0.04404	0.08739
55791	9.253	9.307	8.109	8.904	8.219	9.089
128338	32.43	31.78	31.09	27.49	28	29.13
10390	18.3	22.71	20.53	23.21	21.55	21.73
79961	3.04	2.406	2.738	2.024	2.732	3.591
107985180	0	0	0	0	0	0
1117	0.596	0.1812	0.4511	0.7725	0.4309	1.405
149620	0	0	0	0	0	0
27159	0	0	0	0	0	0
105378903	0	0	0	0	0	0
128344	1.86	1.061	0.4526	1.036	1.038	0.858
105378904	0	0	0	0	0	0
441897	0	0	0	0	0	0
5016	0.2732	0.4984	0.5849	0.2318	0.1524	0.504
79084	44.58	41.3	45.49	44.17	43.89	43.72
515	138	138.1	139.3	135.6	136.9	137.2
128346	0.7022	0.8998	0.9599	0.7978	0.4974	0.6785
57413	0.06593	0.06014	0.06416	0	0.1839	0.1824
140	0	0.06011	0.06412	0	0	0
5906	22.47	25.82	25.72	26.73	27.86	25.9
100129269	0.3891	0	0.07573	0.3301	0.3617	0.07178
107985184	1.388	1.347	1.481	1.566	1.789	1.032
55924	3.597	4.08	4.352	6.034	6.883	6.126
100506343	0.5631	0.3595	0.7671	0.5971	0.6282	0.831
101928718	0.5204	0.1978	0.5486	0.5518	0.4032	0.4
11218	13.13	13.86	14.99	13.93	16.73	15.4
3752	0.05393	0.09223	0.02624	0.02859	0.04387	0.04974
100874295	0	0	0	0	0	0
100873995	0	0	0	0	0	0
643355	0	0.03568	0	0	0	0
105378906	0	0	0	0	0	0
105378909	0.04378	0	0.05325	0	0	0
55917	19.95	18.23	20.67	16.79	17.88	18.38
100422976	0	0	5.474	0	0	0
7482	1.146	0.9916	1.296	0.7685	0.5372	0.7227
54879	8.08	7.985	7.886	7.775	8.081	8.176
829	196.9	212.8	210	232.8	235	232.5
4343	56.56	57.59	60.66	51.04	53.88	53.11
389	401.5	402.2	401.2	331.1	355.7	354.3
333926	0.9102	1.086	1.226	1.708	0.781	0.7749
105378910	0	0	0	0	0	0
284467	0.3259	0	0.3171	0.4319	0.4544	0.3757
100996702	0.1316	0.12	0	0.3488	0.1223	0.06068
105378912	0	0	0	0.9391	0.8233	0
105378911	0	0	0.116	0	0	0
113218506	0	0	0	0	0	0
6566	52.92	53.99	52.07	45.13	46.35	46.42
246182	0	0	0.1764	0	0	0
100506392	1.114	3.411	2.633	1.856	1.923	2.862
107985189	0.07631	0	0.2228	0	0	0.03519
100996251	0.04886	0.3565	0.1902	0.2072	0.2725	0.1352
9860	2.428	2.477	2.517	1.797	1.925	2.066
643441	0	0	0	0	0	0
260425	2.8	2.322	3.529	2.308	2.745	2.747
10745	19.57	19.2	21.26	24.21	23.54	24.71
54665	2.181	2.165	1.941	2.304	2.02	2.394
100287722	2.793	2.956	3.86	3.14	3.168	2.989
26191	0.8809	0.8231	1.213	0.6835	0.8589	0.7927
440603	0	0.06561	0.14	0	0.02229	0.04423
10717	6.43	5.586	5.989	6.656	6.376	6.467
64858	5.212	6.234	6.59	7.148	9.632	8.636
101928846	0	0.09597	0.05119	0.05579	0.04891	0.04852
204851	18.23	17.68	18.7	19.25	21.95	19.48
56944	101.6	105.7	101.3	87.7	82.98	86.88
148281	0.0183	0	0	0	0.01701	0
107985443	0	0	0	0	0	0
51592	10.04	8.697	10.47	10.26	10.36	11.33
105378913	0.1496	0	0.2184	0.238	0	0
10286	56.38	55.63	54.86	54.79	54.51	54.69
105378914	0.3085	0	0	0	0	0
163259	0.8548	0.8328	1.21	1.051	1.102	1.201
270	0	0	0	0	0	0
4893	75.7	82.69	83.11	80.45	80.17	81.23
7812	383.7	380.7	393.2	382.1	386.9	379.3
80143	14.73	15.35	15.09	15.3	15.04	14.62
6847	0	0	0	0	0.1022	0
105378915	0	0	0	0	0	0
7252	0	0	0	0	0	0
10100	4.888	5.82	5.846	4.273	4.128	3.786
105378916	0	0	0	0	0	0
112840934	0.2299	0.1677	0.04474	0.1463	0.2137	0.08481
4803	8.352	9.126	9.228	12.15	15.02	12.14
112268234	0	0	0	0	0	0
112268287	0	0.4567	0	0	0	0
81839	14.14	14.63	16.66	15.96	18.24	19.51
845	0	0	0	0	0	0
4808	0.01455	0	0	0	0	0
101928995	0	0.1568	0.1673	0.2735	0	0
101928977	0	0.3787	0	0.8806	0.386	0
55356	2.731	2.355	2.354	3.021	2.773	2.19
126868	0.1642	0.08989	0.1279	0.1045	0.03054	0.2727
105378918	0	0	0	0	0	0
107985190	0.08677	0	0	0	0	0
105378919	0	0	0	0	0	0
105378920	0	0	0	0	0	0
476	78.75	79.29	79.87	72.95	75.79	75.01
84852	74.37	78.68	76.49	66.98	73.16	75.31
101929023	0	0	0	0	0	0
112268235	0.02342	0.08545	0.09116	0.04967	0.06532	0.0324
965	3.71	3.096	3.646	3.01	2.552	2.618
105378925	0	0	0	0	0	0
100616384	0	0	0	0	0	0
3321	1.846	1.509	1.916	2.029	1.983	2.408
105378924	0	0	0	0	0	0
100302117	0	0	0	0	0	0
388667	0	0	0	0	0	0
105378926	0	0	0	0	0	0
914	0	0	0	0	0	0
105378927	0	0	0	0	0	0
5738	35.4	35.21	35.49	36.63	39.95	37.62
9398	6.884	7.268	7.018	7.213	7.652	7.395
101929099	0.1323	0.1207	0	0.1403	0.4305	0.4271
8458	4.978	4.88	5.985	5.941	6.706	5.683
100126331	0	0	0	0	0	0
80263	1.421	1.438	1.214	1.433	0.9504	1.726
79679	0.03269	0	0	0	0	0
104355292	0	0	0	0	0	0
10905	14.76	12.8	14.33	16.68	15.26	16.08
100996263	0	0	0	0	0	0
54855	0.4033	0.8905	0.3511	0.3601	0.5722	0.3328
105378929	0.07437	0.1357	0	0	0	0.0343
54834	3.749	3.376	3.878	3.66	4.058	3.797
10885	9.908	10.32	11.1	9.654	8.999	10.16
200162	0.801	0.9963	1.063	0.8648	0.6769	0.994
105378930	0	0	0	0	0	0
107985447	0	0	0	0	0	0
6913	1.336	1.625	1.249	1.056	1.096	1.136
105378933	0	0	0	0	0	0
107985191	0	0	0	0	0	0
10352	6.601	7.045	7.151	7.36	7.591	6.935
104472716	0	0	0	0.2264	0	0
101929147	2.274	2.823	2.669	2.461	2.223	2.465
107985192	0	0	0	0	0	0
105378934	0	0	0	0	0	0
51179	0	0.03539	0	0	0	0
100874270	0	0	0	0	0	0
3284	0	0	0	0	0	0
105378935	0	0	0	0	0	0
3283	0	0	0	0	0	0
128102	0	0.02517	0.01343	0.01463	0	0.01273
644242	0.7547	0.2754	0.07344	1.36	0.6314	0.6265
90874	5.93	5.181	5.002	5.965	6.247	6.3
105378937	0.8466	0.3861	0.4119	0.2244	0	0
26227	36.86	37.7	32.26	20.94	19.61	18.99
105378936	0.4502	0.7118	0.4381	0.4456	0.3906	0.609
3158	0	0	0	0	0	0
83998	0.1092	0	0	0	0	0
105378938	0	0	0	0	0	0
343505	0.0321	0	0	0	0	0
11085	0	0	0	0	0	0
4853	109.3	111.1	112.1	109.2	123.2	117.4
101929178	0.1325	0.2416	0.1289	0	0.1231	0
105378939	0	0	0	0	0	0
105378940	0	0	0	0	0	0.1462
9554	67.58	68.76	67.9	91.03	94.27	96.04
107985522	0.4075	0.2065	0	0.04802	0.1684	0.08353
105378941	0.2857	0.7818	0.278	1.515	0.5312	0.7906
105378954	6.189	6.477	5.262	4.974	3.997	4.747
101929788	0	0.08558	0.0913	0	0	0.08654
728841	9.735	8.529	9.562	8.969	8.892	8.936
107985523	8.428	7.321	6.639	2.979	3.731	7.774
767846	0.06296	0.1149	0.1838	0.3338	0.05853	0.5807
100996724	6.485	5.835	5.279	7.439	6.697	7.122
107985524	0.9069	0.5851	0.8179	0.8913	1.337	1.04
105378944	0.2116	0.3861	0.2059	0	0.1967	0
105378943	0.06339	0	0.06169	0	0.1179	0
101929796	6.567	9.854	8.451	7.412	7.089	9.183
101060684	9.887	7.898	9.745	8.621	7.833	8.631
107985762	0	0	0	0	3.015	0
101954277	0	2.622	0	0.762	0.668	0
653505	0	0	0.1769	0	0	0
728855	1.494	1.57	1.075	1.309	1.48	1.708
100996720	3.256	3.111	2.263	2.959	3.171	3.718
101954264	0	0	0	0	1.36	0.6749
107985763	0	0	0	0	0	0
105369199	1.188	1.584	0.9783	0.8722	0.1699	0.4215
101929798	0.868	0.1979	0.4223	0.2301	0.6052	0.4003
107985748	0	0	0	0	0	0
107985749	0	0	0	0	0	0
107985750	0	0	0	0	0	0
106479023	0.6308	0.6302	0.7307	0.86	0.8656	0.6372
2210	0	0	0	0.05923	0	0
100996318	0.05779	0	0	0	0	0.02665
337875	0.2742	0.5003	0.4269	0.3489	0.6628	0.5059
653820	4.246	4.933	6.001	7.45	5.404	5.921
653464	9.257	8.196	8.464	9.008	7.457	7.57
107985193	0	0	0	0	0	0
100873165	0	0	0	0	0	0
107985194	0.1086	0.09908	0.03524	0.0384	0.101	0.0334
647121	0.2269	0.207	0.3036	0.1203	0.3164	0.3139
107985195	0.07505	0	0	0.07958	0	0
101929814	0	0	0	0	0	0
105371172	0	0	0	0	0	0
105371175	0.3397	0.6972	0.4958	0.3602	0.1579	0.3916
107985200	12.86	11.73	14.05	10.81	12.18	12.31
107985201	1.223	1.116	1.691	1.161	0.8379	0.8907
101927452	0	0	0	0	0	0
112268275	0	0	0	0	0	0
112268273	0	0	0	0	0	0
100189261	0	0	0	0	0	0
101954269	0	0	0	0	0	0
26863	0	0	0	0	0	2.7
791227	0	0	0	0	0	0
105369140	0	0	0	0	0	0
100189142	0	0	0	0	0	0
100189326	0	0	0	0	0	0
199882	0	0	0	0	0	0
100189356	0	0	0	0	0	0
338391	2.357	1.407	1.869	2.16	2.218	1.879
100132417	0.5393	0.164	0	0.2859	0.08356	0.08291
440686	13.74	14.16	14.57	16.32	17.91	14.02
105371209	0	0	1.503	0	0	0
554282	4.051	3.462	6.224	5.517	4.757	5.074
100996712	16.74	14.8	17.44	16.5	17.32	16.93
[truncated: 37,377 more rows]
