# Supplementary material for: PM2.5 exacerbates house dust mite-induced allergic rhinitis via STING-mediated nasal epithelial barrier disruption
Source: Front Immunol. 2026 Mar 24;17:1752415. doi: 10.3389/fimmu.2026.1752415 (PMC13053643; doi:10.3389/fimmu.2026.1752415)
Supplement: Supplementary file 3 [file Table3.xlsx]

## Sheet: S2_FPKM_GRCh38.p13_NCBI
GeneID	GSM6635116	GSM6635117	GSM6635118	GSM6635119	GSM6635120	GSM6635121
100287102	0	0	0.02771	0	0	0
653635	3.142	3.119	2.639	2.804	2.678	3.515
102466751	0	1.278	0.6732	0.7444	1.278	0
107985730	0	0	0	0	0	0.08026
100302278	0	0	0	0	0	0
645520	0	0	0	0	0	0
79501	0	0	0	0	0	0
100996442	0.02912	0.05327	0.05612	0.0724	0.06216	0.07058
729737	0.0781	0.07143	0.1505	0.06473	0.07145	0.1341
102725121	0	0.02704	0.02848	0	0	0.0806
102723897	2.428	2.911	3.327	3.622	3.233	3.236
102465909	0.6985	1.278	0	0	0	0
107985721	0	0.01606	0	0	0	0
112268260	0	0.04613	0.01389	0.007678	0.01977	0.0262
729759	0	0	0	0	0	0
100132287	0.2717	0.2585	0.3561	0.2664	0.2287	0.3063
105378947	0	0	0	0	0	0
101928626	0	0	0.05736	0	0	0.05411
113219467	220.1	197.7	161.8	254.5	198.9	194.6
81399	0	0	0	0	0	0.00747
100133331	0.478	0.3559	0.4928	0.2843	0.4271	0.3537
107984841	0.5643	0.3754	0.7415	0.656	0.2816	0.2798
107984847	0.7835	0.9854	1.51	0.4175	1.254	0.5342
107984849	0	0	0	0.1808	0.3104	0
100288069	0.7969	0.7289	0.7679	0.5538	0.3487	0.5354
105378580	0.02774	0.01691	0.1336	0.04926	0.04229	0.06723
400728	0.04887	0.06705	0.1884	0.02604	0.2235	0.08884
79854	0.4689	0.3959	0.5561	0.269	0.4289	0.2295
643837	1.168	1.426	1.353	1.48	1.346	1.389
107984850	0	0	0	0	0	0
284593	0	0	0.02683	0	0.02547	0
284600	0.07387	0.05631	0.09492	0.03936	0.03379	0.02238
100130417	0.9778	0.9232	0.6687	0.5042	0.3174	0.6594
107985728	0.9901	0.7627	0.8035	0.3332	0.1907	0.225
148398	7.059	6.032	6.874	3.207	2.906	3.039
26155	28.65	29.8	31.26	31.4	30.06	32.43
339451	1.261	1.286	1.481	1.745	1.233	1.634
84069	0.8065	0.9004	0.5943	0.8342	0.6619	0.9918
84808	0.184	0.09615	0.05065	0.126	0.08415	0.1553
57801	0.8164	0.3621	0.5007	0.2373	0.3169	0.5172
9636	67.78	55.32	35.43	25.19	29.47	39.92
375790	18.82	16.94	16.09	13.16	12.77	14.22
100288175	0.3414	0.3123	0.141	0.4677	0.5354	0.3546
112267874	0.01757	0.03215	0	0.05618	0.04823	0.01597
105378948	0.06507	0.08928	0.03135	0.08668	0.1191	0.1183
401934	0	0	0	0	0	0
54991	2.969	2.215	1.939	3.975	3.788	3.569
254099	0	0	0	0.06249	0	0
406984	0	0	0	0	0	0
406983	0	0	0	0	0	0
554210	0	0	0	0	0	0
100506376	0	0	0	0	0	0
254173	0	0	0	0	0	0.01005
8784	0.1933	0.01768	0.05589	0.08241	0	0.123
7293	0	0.01184	0.01247	0	0	0
51150	65.74	67.1	68.01	63.9	65.67	65.16
126792	7.705	7.838	7.915	8.482	9.543	9.267
388581	0.254	0.06638	0.4196	0.1934	0.2324	0.2639
118424	9.463	8.696	8.634	9.967	10.43	10.97
101928895	0.2558	0.364	0.2192	0.2726	0.3381	0.2326
6339	0.2333	0.2988	0.2698	0.3315	0.2134	0.2262
116983	3.273	3.682	4.21	4.373	3.571	3.561
102465434	0	0	0	0	0	0
109623456	0	1.034	1.635	0.6026	1.035	2.056
126789	7.3	8.4	7.651	6.596	8.063	7.003
54973	18.14	18.16	18.54	18.87	18.55	17.52
102465435	0.7308	2.005	0.7042	2.336	0.6685	1.993
80772	4.686	6.215	6.563	7.141	5.816	6.063
83756	0.09218	0.1205	0.08883	0.02807	0.07229	0.04788
1855	11.88	12.45	13.04	14.6	13.61	12.67
102466740	2.415	0.7364	0.7758	0	2.946	0.7318
54587	71.15	67.68	67.18	65.83	63.57	64.96
54998	41.39	44.3	41.83	42.13	41.35	38.87
81669	8.942	7.633	7.743	9.346	6.35	6.71
148413	5.978	6.761	7.856	8.456	7.657	7.484
55052	47.09	50.14	47.53	45.87	51.44	50.37
107984868	0	0.02255	0.01188	0.05254	0.01128	0
441869	0.4409	0.1691	0.2604	0.2273	0.3383	0.53
105378585	0.08341	0	0.08038	0.08888	0.1145	0.1516
643965	0	0	0.1861	0.3087	0	0
102724312	0	0	0	0	0	0.03616
107985729	0	0	0	0	0	0
64856	0.5605	0.3675	0.3872	0.5522	0.445	0.3653
219293	0.2459	0.2249	0.09477	0.1965	0.2587	0.257
83858	4.251	4.381	4.192	4.619	4.395	3.933
55210	16.15	14.49	15.07	15.26	15.51	15.21
339453	0.6191	0.9438	0.5635	0.6964	0.6293	1.251
29101	53.35	56.78	54.65	56.1	56.79	50.84
643988	2.46	2.802	2.737	3.027	3.56	3.11
105378586	0.4152	0.4557	1.12	0.708	0.9876	1.057
142678	2.333	1.892	2.21	2.329	2.071	2.276
8510	0.2062	0.1886	0.3809	0.2015	0.2673	0.5936
984	10.97	11.27	13.05	12.19	12.06	12.31
728661	9.861	9.73	9.595	9.79	9.832	9.676
8511	0.1573	0.1918	0.4547	0.3352	0.4796	0.3813
728642	8.566	8.504	8.855	8.232	8.805	8.692
9906	4.498	5.198	4.448	4.315	4.836	4.106
112268218	1.216	1.518	1.307	1.246	1.048	1.147
65220	10.86	11	10.81	10.1	9.857	10.31
2782	130.3	134.6	136.7	134.4	139.2	138.6
105378949	0.3554	0.5911	0.436	0.3099	0.3252	0.235
163688	0.02116	0.07741	0.08156	0.04509	0.1161	0.09616
339456	0.2032	0.09294	0	0.05414	0.4183	0.04618
85452	0	0	0.006186	0	0	0
107984872	0	0	0	0	0	0
105378589	0	0	0	0	0	0
2563	0	0	0	0	0	0
105378590	0	0	0	0	0	0
105378591	0	0	0	0	0	0
5590	0.5043	0.479	0.4361	0.4892	0.3194	0.4584
100506504	0.5307	0.7282	0.548	0.4848	0.3121	0.5858
199990	3.421	3.562	3.449	2.981	3.263	2.989
112268219	1.174	1.204	1.474	1.156	1.155	1.196
105378593	0.4147	0.08428	0.1776	0.0491	0.2529	0.2932
6497	9.25	9.219	9.138	8.494	8.525	8.654
79906	0.4212	0.3993	0.465	0.4571	0.3714	0.3063
100129534	0.1479	0.07731	0	0.09007	0.1353	0.1152
11079	41.95	42.7	46.14	45.69	46.17	45.9
5192	11.16	11.38	12.52	11.65	10.73	10.52
9651	0.1556	0.1587	0.1269	0.1403	0.1478	0.1197
55229	3.508	3.189	3.758	4.1	3.665	4.152
388585	0	0	0	0.05917	0	0.02524
115110	1.028	1.373	1.278	0.9644	1.11	1.309
8764	5.314	4.815	4.737	4.495	5.208	5.347
100996583	0	0	0.06558	0.07252	0	0.1856
127281	11.11	9.994	10.5	11	11.53	11.4
79258	1.129	0.8368	0.978	0.853	1.112	1.065
105378597	0	0	0	0.04821	0	0
100287898	0.03355	0.01841	0.03233	0.1001	0.01228	0.09758
105378603	0	0	0	0	0	0
105378602	0	0	0	0	0	0
105378601	0	0	0	0	0	0
112268220	0	0	0	0	0	0
107985732	0	0	0	0	0	0
105378600	0	0	0	0	0	0
105378598	0	0	0	0	0	0
107984904	0	0	0	0	0	0
105378599	0	0	0	0	0	0
140625	0	0	0	0	0	0
440556	0	0	0.02379	0	0.03388	0
63976	0.08192	0.1049	0.1105	0.09893	0.1399	0.2432
100422968	0	0	0	0	0	0
105378606	0	0	0	0	0	0
107984909	0	0	0	0.04117	0	0
105378605	0	0	0	0	0	0
105378604	0.04919	0.05464	0.03386	0.05991	0.0868	0.09902
27237	0.3947	0.3173	0.3458	0.8541	1.182	1.076
1953	23.71	21.27	20.82	33.38	31.88	33.61
105378608	0	0	0	0.067	0.02876	0.08573
693135	0	0	0	0	0	0
105378607	0	0	0	0	0	0
127262	31.97	30.47	29.97	31.86	35.2	35.12
49856	6.337	6.699	5.331	6.615	6.272	6.964
7161	0.06821	0.0234	0	0.01817	0.0234	0.05425
105378610	0	0	0	0	0	0
105378609	0	0	0	0	0	0
57212	2.885	3.15	2.815	2.823	2.578	2.876
148870	0	0	0	0	0	0.01175
388588	0.6632	0.3791	0.3195	0.1767	0.1517	0.6782
57470	11.09	10.53	9.468	10.4	11.83	10.62
9731	5.761	5.666	5.689	6.01	6.784	5.843
1677	1.155	1.086	1.033	1.063	1.109	0.967
107984910	0.04183	0.1722	0	0	0.09567	0
339448	4.732	4.928	4.86	5.493	4.817	5.2
100133612	0.1217	0.06677	0.0469	0.1037	0.1336	0.08848
728716	0	0	0	0	0	0
105376672	0	0	0	0	0	0
105376673	0	0	0	0	0	0
284661	0	0	0	0	0	0
105376674	0	0	0	0	0	0
105376679	0	0	0	0	0	0
107985376	0	0	0	0	0	0
55966	0.003636	0	0.003504	0	0	0
105376680	0	0	0	0	0	0
102724429	0	0	0	0	0	0
105376681	0	0	0	0	0	0
105376682	0	0	0	0	0	0
107984911	0	0	0	0	0	0
105376686	0	0	0	0	0	0
100616421	0	0	0	0	0	0
261734	0.955	0.9359	0.8381	1.169	1.17	1.132
8514	1.046	1.005	0.9309	2.04	1.994	2.207
26038	0.01447	0.008822	0.01859	0	0	0.008767
105376687	0	0	0	0	0	0
6146	164.4	167.7	164.4	148.3	147.8	150.4
107985733	3.088	2.326	4.639	2.033	3.49	1.238
102724450	1.759	1.494	1.211	0.9374	0.4598	0.6854
388591	1.702	1.951	1.857	1.415	1.232	1.42
23463	34.85	33.53	36.6	39.6	42.26	40.98
148645	0.08679	0.02646	0.05576	0.2158	0.1853	0.2367
390992	0	0	0	0	0	0
387509	0.3316	0.8563	0.7706	0.6235	1.053	0.8066
11332	26.25	23.73	26.18	25.95	25.77	28.01
54626	0	0	0	0	0	0.02026
83715	0.01627	0.03473	0.01045	0.00578	0.04962	0.009861
100422975	0	0	0	0	0	0
8718	0.6694	1.088	0.8601	1.268	0.9072	1.059
57449	2.635	3.065	2.999	3.282	3.692	3.552
79707	2.213	2.371	2.539	2.128	2.52	2.291
80835	0.03348	0	0.01076	0.03568	0.01021	0
107984912	0	0	0	0.227	0	0
3104	2.545	1.865	2.041	2.325	2.155	2.213
9903	12.03	12.99	12.63	12.34	13.12	12.94
107984913	0.2169	0.3086	0.2787	0.1798	0.3307	0.3067
148479	6.253	7.2	7.562	7.414	7.484	7.29
90326	5.906	5.82	5.275	5.306	5.426	4.999
55735	17.01	17.07	17.34	17.53	18.29	16.72
100505887	0	0	0	0	0	0
110841581	1.377	0.07871	0.9122	0.4585	0.3149	0
23261	1.035	0.8978	0.9745	0.9127	0.9232	0.9674
105376692	0	0	0	0	0	0
102725193	0	0	0	0	0	0
101928836	0	0	0	0	0	0
105376691	0	0	0	0	0	0
105376689	0	0.007279	0	0	0	0
9341	58.41	59.99	60.75	59.47	58.88	62.51
8863	2.458	2.208	2.498	2.542	2.688	2.509
10911	0	0	0.02689	0	0	0
3604	0	0.01265	0	0.01474	0.006325	0.01257
11315	158.5	165.9	161.4	153.4	162.5	165.9
54206	5.936	6.906	6.585	5.703	5.787	5.876
107984915	0	0	0	0	0	0
102724539	0	0	0	0	0	0
105376695	0	0	0	0	0	0
50651	0.8938	1.175	1.005	0.7342	0.5281	0.4231
473	9.028	8.714	9.257	8.395	8.926	8.497
102724552	0.1369	0	0	0	0	0.06222
106632271	0	0	0	0	0	0
2023	531.1	542.8	544.6	451.3	452.9	451
102465436	1.601	0	1.029	0.5688	0.9765	0.9703
100505975	0.7439	0.2916	1.229	0.3397	0.7777	0.2898
112268261	0	0	0	0	0	0
765	0	0	0	0.03136	0	0
155184	0	0	0	0	0	0
6518	0.0887	0.236	0.09324	0.07733	0.1254	0.08062
80045	0.9739	0.8325	1.105	1.3	1.49	1.34
106614088	0.6285	0.5435	0.7158	0.5845	0.4286	0.3531
407040	0.4318	0.395	0	0	0.395	0
102724571	1.596	1.681	2.004	1.134	1.682	1.231
9563	7.041	7.095	6.575	6.338	5.818	6.385
80176	8.901	8.519	8.312	6.633	6.408	7.646
100506022	0.5066	0.5703	0.9576	0.4153	0.6951	0.7615
84275	2.798	2.917	2.547	3.082	3.221	2.834
199953	1.687	1.98	2.029	2.059	2.673	2.119
107985734	0.1293	0.2366	0.3738	0.09187	0.276	0.1567
105376712	0	0	0	0	0	0
5293	7.894	8.971	8.96	10.39	9.618	10.29
644997	0	0	0	0	0	0
101929074	1.587	1.497	1.195	0.5284	0.9979	1.352
22883	44.61	45.11	43.8	40.77	40.56	38.8
56998	4.044	4.084	3.963	4.44	4.929	4.922
105376717	4.211	4.569	4.342	4.07	3.942	5.252
84328	6.816	7.726	7.197	6.906	6.832	6.327
64802	3.899	3.311	3.69	3.868	4.151	4.306
113391335	0	0.1957	0	0	0	0
100847055	0	0	0	0	0	0
116362	0.8482	0.931	1.308	0.7231	0.5173	1.079
10277	11.99	12.82	13.03	14.47	13.64	14.72
23095	5.459	5.222	5.466	5.273	5.174	5.366
105376725	0	0	0	0	0	0
5226	60.01	62.98	59.16	78.07	77.12	74.46
100526739	2.632	2.606	2.979	3.963	3.888	3.534
378708	3.417	3.293	3.763	4.909	5.163	4.382
1325	0.2079	0.2377	0.3506	0.6646	0.3804	0.5669
1676	9.796	10.21	10.03	11.6	11.57	11.64
5195	3.428	3.851	3.288	3.653	4.039	3.97
54897	0.01037	0.01422	0.00999	0.02209	0.03794	0.02356
105376733	0	0	0	0	0	0
105376735	0	0	0	0	0	0
148345	0	0.01488	0	0	0	0
23435	30.55	30.9	33.04	32.56	33.41	31.76
10747	0.2298	0.2749	0.2896	0.4521	0.1294	0.2732
6723	64.15	67.87	69.62	57.68	60.5	57.32
5394	18.51	18.61	20.66	17.56	17.78	16.91
105376736	7.513	5.44	4.676	6.755	6.658	5.548
2475	8.765	9.227	9.081	9.979	10.46	10.62
100873935	2.624	1.969	3.242	2.725	3.447	2.813
10218	0.03797	0.01737	0.05489	0	0	0
29914	2.499	2.215	2.522	2.693	2.771	2.799
105376737	0	0	0	0	0	0
105376739	0	0	0	0	0	0
105376740	0	0	0	0	0	0
57540	0	0	0.006097	0.01348	0	0
112268221	0	0	0	0	0	0
101929181	0	0	0	0	0.03382	0.0336
26232	0.4798	0.3713	0.3912	0.9439	0.8779	0.6039
93611	3.294	2.582	3.023	3.273	2.846	3.291
26270	4.114	3.493	4.012	3.938	4.35	3.941
10459	10.16	11.61	10.82	9.356	10.04	9.656
374946	0.1108	0.03378	0.09152	0.03373	0.02896	0.05755
57085	22.49	21.86	21.32	28	24.77	28.41
284498	0.8764	0.8993	0.9475	0.7896	0.8539	0.8484
102724659	0	0	0	0	0	0
4524	3.56	3.36	2.963	2.805	2.694	2.653
1185	4.502	3.699	3.841	3.991	4.172	3.775
100379251	2.144	1.908	2.038	2.223	2.275	2.364
4878	0.3889	0.1016	0.2677	0.1776	0.1017	0.2525
4879	0	0	0	0	0	0
26829	0.7983	1.826	1.539	0	0	0.7257
90231	17.02	18.46	18.51	19.97	18.82	17.66
5351	89.96	87.9	81.64	83.85	80.01	81.41
9927	33.12	32.24	31.78	34.24	33.45	32.97
60672	3.419	3.51	4.338	2.91	3.601	3.689
102466982	0.7308	0.6684	0	0	0.6685	0
943	0	0	0	0.06003	0.03092	0.03072
102465836	2.969	1.81	4.768	2.109	1.811	4.947
7133	1.967	2.035	2.347	2.684	2.632	2.991
100616438	0	0	0	0	0	0
107984917	0	0	0.05768	0.02126	0.0365	0.03627
55187	4.702	4.802	5.029	4.432	5.125	5.05
677885	0	2.287	0.9035	1.332	0	0.2841
105376744	0	0	0	0	0	0
9249	10.93	10.51	9.875	9.266	9.359	8.462
102466722	0	0.6485	0	1.511	0	0
343066	0	0	0	0	0.0209	0.04154
126767	0	0	0	0	0	0
93190	0	0	0	0	0	0
390999	0	0	0	0	0	0
65121	0.01948	0	0	0	0	0
105376745	0	0	0	0	0	0
440560	0.02055	0	0	0	0	0
343069	0	0	0	0	0	0
65122	0	0	0	0	0	0
400735	0	0	0	0	0	0
343071	0	0	0	0	0	0
441871	0	0	0	0	0	0
440561	0	0	0	0	0	0
101929983	0	0	0	0	0	0
649330	0	0	0	0	0	0
441873	0.0245	0.02241	0	0	0	0
649324	0	0	0	0	0	0
440563	0	0	0	0	0	0
645354	0	0	0	0	0	0
645359	0	0	0	0	0	0
101060301	0	0	0	0	0	0
343070	0	0	0	0	0	0
400736	0	0	0	0	0	0
391003	0	0	0	0	0	0.02032
343068	0	0	0	0	0	0
391002	0	0	0.02731	0	0	0
645382	0	0	0	0	0	0
653619	0	0.0233	0	0	0	0
729528	0	0	0	0	0	0
645414	0	0	0	0	0	0
391004	0	0	0	0	0	0
645425	0	0	0	0	0	0
126755	0	0	0	0	0	0
102724856	0	0	0	0	0	0
107984918	0	0	0	0	0	0
10630	2.283	3.042	2.71	2.997	3.679	3.339
107984919	0	0	0	0	0	0
105378612	0	0	0	0	0	0
105376756	0	0	0	0	0	0
7799	2.596	2.299	2.696	2.75	2.179	2.252
23254	1.56	1.513	1.294	1.409	1.266	1.223
107985467	0	0	0	0	0	0
107985468	0	0	0	0	0	0
105376762	0	0	0	0	0	0
105376759	0	0	0	0.03749	0.008046	0
107985469	0	0	0	0	0	0
200197	0.06126	0.08093	0.03935	0.05802	0.04981	0.04331
55092	3.806	4.054	3.978	3.605	3.049	4.244
727684	0.05689	0	0	0	0	0
114827	0.01838	0.03922	0.01181	0	0.01681	0.02227
101927417	0.06106	0.02792	0.1324	0.01627	0	0.02775
101927441	0.0604	0	0.05174	0	0.01228	0
79180	19.89	21.2	18.64	20.46	19.32	21.55
11330	0	0	0	0.04354	0	0
63036	0	0	0	0	0	0
105376767	0	0	0	0	0	0
51032	0.3115	0.2374	0.05003	0.2213	0.09498	0.1888
842	2.148	1.955	2.147	1.928	1.883	1.716
23341	4.025	4.179	4.244	3.937	4.398	3.858
107397391	0	0	0	0	0	0
79814	0.9669	0.9546	1.124	0.8832	0.8846	1.451
84301	3.277	2.982	3.48	3.089	3.141	2.874
6248	3.176	3.055	3.515	3.385	2.831	3.092
23207	27.91	27.68	25.2	28.71	26.55	27.45
284723	0.09672	0.08847	0.1968	0.2176	0.1671	0.2051
110806303	0.07504	0.2059	0.1446	0.1599	0.06865	0.3411
388595	0	0	0	0	0	0
54751	39.34	40.05	40.19	29.84	31.36	31.14
440567	6.004	7.268	6.211	4.046	5.735	5.136
729614	0.9041	1.034	0.9215	1.13	1.002	1.043
23013	6.348	5.571	5.736	5.121	5.231	5.526
7709	3.424	3.711	3.765	3.863	4.024	3.925
149563	0	0	0	0	0	0
27129	2.962	3.599	3.194	5.606	6.296	6.564
1187	0	0.01744	0.05513	0	0	0
1188	0.1617	0.05915	0.187	0.1378	0.08874	0.1176
348487	3.231	3.486	3.54	3.502	3.082	3.339
1969	28.61	30.28	31.15	25.88	26.89	26.62
101927479	0.2808	0.1408	0.1746	0.4054	0.3232	0.2388
128272	2.248	2.094	2.578	2.66	2.271	2.708
101927546	0.4901	0.4203	0.1968	0.1632	0.2616	0.2413
79363	2.109	1.317	1.834	1.507	2.094	1.777
54455	4.234	4.43	4.304	4.836	4.384	4.962
26099	45.33	42.79	42.64	43.21	47.42	45.69
374955	9.702	9.732	9.645	9.822	10.5	10.61
55707	21.39	22.98	21.84	17.14	20.24	19.68
107984921	0.05855	0.1071	0.1129	0.1716	0.01339	0.2129
114819	0.1681	0.1619	0.1705	0.1697	0.08095	0.185
26871	0.5793	0	0	0	0.265	0.2633
107985757	0	0	0	0	0	0
100132147	0	0	0	0.03274	0.1124	0.05586
107985758	0	0	0	0	0.6035	1.199
7195	0	0	0	0	0	0
55672	6.694	6.254	5.981	5.399	5.547	5.62
105376794	0.4553	0.3123	0.4448	0.4515	0.4454	0.4656
84809	1.884	1.305	1.634	2.065	1.92	2.446
11209	0.3604	0.03296	0.2952	0.1728	0.2473	0.1474
107985736	0.05091	0	0.1145	0.01808	0.04658	0.01543
26869	0.2896	0	0	0	0.5299	0.5266
107985759	0	0	0	0	0	0
284729	0	0	0	0	0.02157	0
100189045	0	0	0	0	0	0
6060	0	0	0	0	0.265	0.7898
11223	0.02035	0.06515	0.06864	0.05422	0.01862	0.00925
100500876	0	0	0	0	0	0
100189298	0	0	0	0	0	0
112267871	0.1103	0.03363	0	0.2743	0.1009	0
7193	0	0.6034	0	0	0	0
100189183	0	0	0	0	0	0
105376805	2.262	2	1.017	1.687	2	1.439
791226	0	0	0	0.684	0	1.167
26870	0	0.5298	0.2791	0	0.265	0.7898
9696	1.335	1.109	1.663	1.255	1.179	1.23
4237	4.322	4.84	3.737	7.619	5.284	5.434
105376806	5.504	4.378	3.113	8.033	5.801	6.199
23400	5.644	6.184	5.484	5.601	6.368	5.942
6390	52.56	59.46	54.7	54.86	55.79	54.71
11240	0.02069	0.04732	0.01994	0.07718	0.05679	0.1223
105376808	0	0	0	0	0	0
400743	0	0.5155	0.1552	0.1716	0.221	0
29943	0.01622	0.02967	0	0.008642	0.02968	0.02212
51702	0.03691	0.01688	0	0	0.03376	0
100616188	0	0	0	0	0	0
23569	0	0	0	0	0	0
353238	0	0	0	0	0	0
55920	19.72	19.7	19.78	22.26	23.05	21.15
55160	2.786	2.28	2.329	2.282	2.557	2.287
107984028	0	0	0	0	0	0.03036
81569	0.04847	0.04433	0.07006	0.07748	0.08868	0.06609
105376809	0	0	0	0	0	0
105376812	0	0	0	0	0	0
101927876	0	0	0	0	0	0
84966	0	0	0	0	0	0
105376814	0	0	0	0	0	0
127707	0	0.01714	0.01806	0	0	0
5081	0.02201	0	0.007072	0	0.01343	0
80834	0	0	0	0	0	0
8659	12.4	12.4	12.69	13.3	12.74	13.02
100616120	0	0	0	0	0	0
100302276	0	0	0	0	0	0
126917	6.65	6.589	6.801	6.021	5.317	5.325
105376815	0	0	0	0	0	0
23352	13.23	12.87	13.37	12.95	14.12	14.33
101927895	9.004	8.791	8.97	7.062	8.562	7.219
23065	20.72	21.02	20.84	16.92	17.51	17.71
51154	19.39	17.79	18.31	17.88	18.61	17.91
246181	0.08044	0	0.05814	0.1929	0.05519	0.1097
22977	0.2106	0.01927	0.2436	0.1796	0.1542	0.134
100506730	1.24	0.7503	0.864	0.8335	0.8202	0.7803
8574	18.55	19.28	21.08	17.09	17.29	18.46
54896	2.75	2.589	2.904	3.149	3.304	3.19
832	105.7	110.3	102.5	116.5	118.9	113.8
105376819	0.05588	0.1022	0	0.05955	0.3579	0.1016
105376818	0	0	0	0	0	0
105376817	0	0	0	0	0	0
105378614	0.2295	0	0.2211	0	0	0
440574	8.577	7.691	7.919	8.638	7.487	8.623
100532736	50.86	49.03	49.31	65.23	69.54	67.65
644068	0.2267	0.3111	0.3277	0.0604	0.363	0.4637
4681	29.82	29.06	29.52	40.39	44.11	42.15
3362	0	0.0343	0.02409	0.03996	0	0.03409
255104	3.364	3.702	3.785	4.004	4.579	4.725
54546	0	0	0	0.04033	0	0
105376823	0	0.07059	0	0.04112	0	0.1052
23252	1.444	1.188	1.29	1.785	1.352	1.289
30814	0	0	0	0	0	0.055
5320	0	0	0	0	0	0
5322	0.1783	0.08782	0.03965	0.02923	0.01255	0.07481
26279	0	0	0	0	0	0
64600	0	0	0	0	0	0
391013	0	0	0	0	0	0
127733	0.05096	0.02663	0.07717	0	0.05994	0.07941
101928017	0	0	0	0.1985	0.426	0
105376825	0	0	0	0	0	0
105376826	0	0	0	0	0	0
105376827	0	0	0	0	0	0
105376828	0	0	0	0	0	0
127731	0	0	0	0	0	0
339505	0	0	0	0	0	0
55450	11.35	9.041	10.21	16.84	17.32	16.67
79594	11.69	11.29	12.59	12.51	12.59	13.16
163933	0	0	0	0.08271	0.01775	0.07055
978	0.5872	0	0.05658	0.5006	0.4834	0.5871
65018	22.9	22.62	22.26	27.13	28.15	27.33
102464833	20.3	17.77	19.97	32.21	31.6	17.66
100861548	13.85	13.45	13.59	15.35	15.29	16.03
1650	153	152.9	151	153.6	157.6	159.3
57576	0.3021	0.2763	0.3695	0.2353	0.2976	0.2746
400745	5.026	5.375	5.122	4.985	5.376	5.701
112268222	5.987	6.2	6.488	5.959	5.999	5.816
50809	16	15.64	17.01	15.79	15.95	15.45
8672	15.66	14.18	15.26	15.02	15.25	14.69
105376830	0	0	0.05005	0	0	0
105376829	0	0	0	0.04112	0	0.03507
100302155	0	0	0	0	0	0
1889	5.949	6.596	6.697	4.905	5.36	5.276
100506801	0.05536	0	0	0	0	0
105376832	0	0	0	0	0	0
84224	1.845	1.695	1.965	1.768	1.355	1.593
249	0.1345	0.1999	0.2106	0.01792	0.06153	0.1834
105376834	0	0	0.02856	0	0	0
5909	0	0.1367	0.144	0.07963	0.06836	0.1358
84196	6.468	6.653	6.287	6.183	5.917	6.684
401944	11.26	10.5	10.58	9.703	8.486	8.586
3339	42.87	42.96	42.59	32.75	33.24	32.78
23436	0	0	0.05052	0	0	0
10136	0	0	0	0	0	0
101928043	0.2042	0	0.2623	0.6527	0.06226	0.06186
29092	5.168	5.008	3.595	4.923	6.074	4.448
112268223	0.2908	0.399	0.327	0.4132	0.4434	0.2203
998	29.91	31.5	30.41	27.67	29.98	29.53
54361	0	0.05498	0	0	0	0
105376845	0.02535	0.02318	0.02443	0.02701	0.02319	0.06912
105376850	0.01591	0	0.04601	0	0	0.01446
107985377	0	0	0	0	0	0
100616433	0	0	0	0	0	0
105376856	0	0	0	0	0	0
9923	2.688	2.621	2.968	3.218	3.087	3.178
2046	0.007603	0.006954	0	0	0	0
102466615	0	0	0	0	0	0
712	0.03913	0.2147	0.1885	0	0	0.1067
714	0.03572	0.196	0.5507	0.03806	0.03267	0.09739
713	0.07594	0.06946	0.2195	0.2023	0.03474	0.03451
2048	0.7578	0.8378	0.7061	0.8874	0.7389	0.7645
100616391	0	0	0	0	0	0
100422914	4.191	3.834	3.366	2.978	4.473	2.54
646262	0	0	0	0	0	0
729059	0	0	0	0	0	0.4217
23028	18.86	19.48	20.45	18.69	19.75	19.93
100422866	0	0	0	0	0	0
7798	8.43	8.086	8.049	8.314	8.848	9.141
3352	0.06702	0.07663	0.06459	0.25	0.1533	0.2285
100996511	0.05412	0.06187	0.03911	0.1153	0.01238	0.0123
10236	27.01	25.59	28.33	26.1	27.56	26.79
80818	3.642	4.475	4.084	3.173	3.913	3.582
148898	0.3146	0.3937	0.2553	0.3176	0.1969	0.4214
6920	3.353	3.187	2.491	2.615	2.605	2.009
55616	7.501	6.533	6.578	5.871	4.89	5.522
1870	0.3978	0.2838	0.5597	0.585	0.6624	0.6437
101928163	0.07838	0.1075	0.07554	0.04176	0.07171	0.07125
105376859	0.1109	0.02536	0.1336	0.08865	0.1015	0.02521
3399	177.5	182.6	176.3	113.3	120.3	116.5
107984928	0	0.2355	0.1241	0.1372	0.07851	0
259283	0	0	0	0	0	0
6135	506.3	517.7	516.1	456.6	445.8	461.8
6924	13.84	14.07	14.23	15.68	17.24	17.29
100506963	5.521	5.772	5.743	6.351	6.254	6.453
57095	23.35	24	25.75	26.31	28.76	27.9
105376860	16.59	14.42	12.91	17.24	15.36	18.36
11313	15.63	15.5	15.01	16.55	15.81	16.81
2582	11.33	13.28	12.81	15.08	15.6	16.47
3155	20.35	22.21	21.26	20.05	21.3	23.17
105376861	0	0	0	0	0	0
2517	8.954	10.08	8.968	10.53	8.488	9.47
1269	0	0	0	0	0	0
107984929	0	0	0	0	0	0
100616492	0	0	0	0	0	0
55629	32.39	29.23	32.19	33.6	34.04	31.73
10772	7.805	8.285	8.461	8.765	8.271	8.446
105378615	0	0	0	0	0	0
105376863	0.04012	0.07339	0	0	0	0
107984931	0	0.1214	0	0	0	0
127294	0	0	0	0.008788	0	0
107985737	0	0	0	0	0.02225	0
105376864	0	0	0	0	0	0
58985	0.04895	0.02985	0.04717	0.1043	0.01493	0.02966
163702	0.01864	0.008526	0.04491	0.1689	0.162	0.1864
284632	0	0	0	0	0	0
105376871	0	0	0	0	0	0
57822	0.01341	0.06135	0	0.0143	0.02454	0.08535
90529	2.893	3.173	3.078	2.915	2.73	3.189
57185	14.76	15.07	15.89	15.51	17.05	16.45
100750325	0	0	0	0.191	0.08199	0
11123	1.488	1.306	1.228	1.159	1.422	1.225
100506985	0.6835	0.4019	0.3293	0.5723	0.8039	0.7988
400746	0	0	0	0	0	0
10250	12.25	12.65	13.39	14.29	14.34	14.05
25932	208.5	208.7	200.8	175.6	179.2	173.5
105376876	0	0	0	0	0	0
864	4.815	4.404	5.088	5.658	5.336	5.557
102465437	0	0	0	1.406	0.6035	0
107984932	0.03223	0.02948	0.1242	0	0	0.02929
105376878	0.03597	0.008226	0.01733	0.01597	0.05485	0.02452
100616365	0	0	0	0	0	0
105376879	0	0	0	0	0	0
25949	24.22	23	22.95	22.59	22.06	23
57035	3.143	3.811	3.209	3.064	2.545	2.644
105376882	0	0.1331	0	0	0	0
6007	0.05847	0.08557	0.1127	0.06231	0.04279	0.03189
23585	35.4	34.75	33.39	30.91	30.82	31.2
6006	10.36	11.18	11.12	9.648	10.15	9.958
55219	7.12	7.261	6.017	7.244	7.146	7.655
26119	3.406	3.755	3.853	3.206	3.814	3.566
57134	3.385	3.365	3.658	2.398	2.505	2.695
57190	47.77	48.05	47.93	46.25	44.18	45.49
56181	13.34	14.34	13.83	14.41	15.43	14.19
646471	1.729	1.796	1.754	1.871	1.963	1.998
79000	3.669	4.673	4.03	4.267	5.017	4.483
164091	6.527	6.064	7.107	7.421	6.347	6.458
3925	82.2	83.04	91.15	82.78	82.94	78.65
100500808	196.1	227	246.1	215	216.3	197.8
105376885	0	0	0	0	0	0
5051	3.228	3.336	3.298	2.861	3.262	3.809
101928216	0.4091	0.3871	0.4486	0.3608	0.2194	0.2052
2134	1.384	1.561	0.9724	0.8315	0.7423	1.021
7780	0.02924	0	0.01409	0.03116	0.02675	0
105376910	0	0	0	0	0	0
84676	0	0	0	0.0474	0	0
149420	0.7182	0.4533	0.6298	0.8342	0.749	0.8095
105376886	0	0	0	0	0	0
79927	0	0.01552	0	0	0	0.03085
110806296	0	0	0	0	0	0
51042	18.76	14.64	15.5	18.8	18.59	16.45
10256	0.07434	0.017	0.08954	0.0198	0.017	0.06757
378807	0	0	0	0	0	0
101928303	0.04406	0	0	0	0.2016	0.3204
64793	2.509	2.455	2.19	3.058	3.368	3.001
83442	382.4	397.8	383.2	414	417	403.6
91544	3.783	3.586	3.468	3.445	2.244	3.605
1043	0	0	0.09802	0.2168	0	0
55057	0	0	0.007768	0.00859	0.007374	0
257101	0	0	0	0	0	0
79727	0	0	0.0114	0	0	0
79947	14.61	15.48	14.1	13.59	15.41	14.37
101928324	0.06059	0.1663	0.2335	0.1937	0	0.05507
3151	228.4	227	244.5	229.4	230.2	219.5
6195	1.381	1.275	1.171	1.553	1.731	1.453
100302190	0	0	0	0	0	0
105376888	0	0	0	0	0	0
101928728	0.2993	0.176	0.3914	0.2962	0.2542	0.2526
8289	9.058	8.204	8.958	9.034	8.777	8.359
55650	4.742	3.735	4.353	5.516	4.529	4.778
84243	4.171	4.065	3.765	4.706	4.255	4.681
2810	0.03632	0	0	0.1161	0.03322	0.03301
54707	5.804	5.244	5.583	6.337	5.952	6.192
63906	6.348	4.927	5.235	5.693	6.217	6.421
10726	34.76	33.24	31.56	35.6	35.01	34.11
8431	0	0	0	0	0	0
126695	0	0	0	0	0	0
388610	9.038	9.756	9.46	8.248	8.225	8.665
115572	6.94	6.658	7.264	5.164	5.017	5.184
101928391	0.04847	0	0	0.1033	0.04434	0
6548	13.56	14.24	13.74	14.53	15.32	15.33
102723760	0	0	0	0	0	0
105376890	0	0	0	0	0	0
23038	10.73	10.04	10.32	10.29	10.54	10.94
84065	11.66	10.26	12.52	12.88	12.42	12.4
644961	0.3403	0.3932	0.2071	0.3054	0.09832	0.2117
84958	0.0824	0.113	0.1191	0.0439	0.1319	0.05617
9064	4.611	4.279	4.476	3.71	4.425	3.986
8547	0	0.123	0.2591	0	0.041	0.2037
388611	0	0	0	0	0	0
2827	0.778	0.8742	0.5141	1.303	0.9761	1.414
10163	29.98	31.27	30.91	30.06	32.98	34.18
105376892	0	0	0	0.01827	0	0
27245	3.708	4.175	4.463	4.319	5.106	4.538
2268	0.04094	0	0.0263	0.02908	0.03745	0.02481
111216282	0	0	0	0	0	0.09791
2537	104.5	72.11	50.46	43.59	45.5	50.43
199870	1.729	1.901	1.631	1.96	1.792	1.831
23673	29.56	28.9	27.93	24.14	27.36	25.91
5511	16.72	17.86	19.71	18.65	19.16	21.23
677774	0	0.2617	0	0	0	0
9473	0.9028	0.8099	0.7696	0.8881	0.81	1.31
6118	14.93	17.26	18.99	20	21.36	21.4
27293	0.06996	0	0.04045	0.04473	0.0256	0.01272
55113	3.2	3.336	3.323	4.081	4.247	4.808
2140	3.079	3.519	4.068	3.957	3.417	4.022
5724	0.0111	0.05077	0.09628	0.03549	0.04062	0.1413
22826	77.59	76.71	75.33	74.76	75.22	74.81
93974	36.32	33.63	32.48	32.37	33.75	34.23
83667	11.07	11.95	9.9	6.973	7.514	8.31
54797	5.53	4.584	4.996	5.42	6.776	5.251
65979	6.26	6.52	7.231	5.574	6.871	6.667
1104	19.28	19.37	22.77	20.76	22.27	20.43
8420	17.9	18.52	19.38	15.77	14.52	14.3
6080	5.507	1.889	2.875	2.934	1.26	2.503
26768	5.329	3.391	4.689	2.716	1.908	1.264
54952	11.13	8.69	11.31	8.993	9.769	9.857
85028	2.388	1.96	2.452	2.307	1.47	1.583
692212	1.781	3.802	1.144	0.6327	2.173	1.079
677838	3.654	4.345	4.577	5.451	4.011	4.318
677825	1.439	1.317	2.774	1.15	2.634	1.636
692073	1.063	3.242	1.025	1.133	0.6486	3.222
115273	0.791	0.3416	0.4658	0.3278	0.4422	0.5792
6883	10.7	10.36	10.45	10.7	9.827	11.06
105378616	0.2552	0.2334	0.1639	0.1813	0.1556	0.1546
26824	0.3519	0.3218	0.3391	0	0.3219	0.3198
10691	2.222	2.131	2.121	1.978	2.289	2.437
51441	25.8	28.03	26.14	28.98	30.21	28.68
4985	0.02549	0.004663	0.02457	0.02716	0.009328	0.02781
2035	2.169	2.02	2.002	2.378	2.502	2.241
399474	7.034	6.465	6.762	7.732	8.289	6.394
6429	24.85	25.18	25.69	31.38	30.55	30.41
51102	5.867	5.219	4.409	4.388	4.493	4.22
10076	7.196	6.499	6.368	8.814	9.133	9.067
101928460	0	0	0	0	0	0.0201
107984933	0	0	0	0	0	0
107984934	0	0	0	0	0	0
101929406	0	0	0	0	0	0
105378617	0	0	0	0	0	0
105378618	0	0	0	0	0	0
4146	0.04961	0.09075	0.07171	0.01322	0.06808	0.09019
100129196	0.3244	0.1907	0.1786	0.02469	0.3816	0.1264
7805	0.6353	0.5424	0.3878	0.9253	0.5812	0.5967
100616164	0	0	0	0	0	0
105378620	0	0	0	0	0	0
105378621	0	0	0	0	0	0
105378622	0.3726	0.2982	0.08975	0	0.1278	0.08466
400748	0.01653	0	0	0	0	0
9672	23.07	23.22	23.84	19.51	19.02	18.51
9698	17.66	18.56	19.02	18.75	19.46	19.12
692234	1.08	0.4937	0	0.5752	0.4938	1.472
692235	2.159	0.4937	1.04	0.5752	0.4938	2.453
692200	0	0	0	0	0	0
107984935	0.7461	0.6824	0.4793	0.7951	0.2275	2.939
79570	0	0.06395	0	0.0298	0.02558	0
9410	17.47	19.91	17.88	17.74	20.48	19.86
51538	13.67	13.2	12.66	14.7	15.85	15.38
2170	1.013	1.315	0.8972	1.358	1.24	1.44
105378623	0	0	0	0	0	0
107985470	0	0	0	0	0	0
347735	5.483	5.565	5.566	6.156	6.035	7.369
105378625	0	0	0	0	0	0
105379772	0	0	0	0	0	0
149086	0	0	0	0	0	0
284551	0	0	0	0	0	0
105378626	0.1063	0.05236	0.1103	0.05229	0.05237	0.05947
64129	58.23	62.96	58.65	26.8	26.8	26.81
3061	2.768	2.619	2.515	2.495	2.605	2.43
553115	16.11	16.58	15.92	15.2	14.39	16.28
107985471	4.278	4.867	4.81	3.799	5.319	4.737
105378628	0.2072	0.1421	0	0.0552	0.09478	0.3296
1307	23.54	22.28	21.28	28.58	25.07	24.88
101929444	0.2746	0.08371	1.147	1.951	2.093	1.497
576	1.027	0.8809	1.166	1.069	1.121	1.23
100423028	0	0	0	0	0	0
90853	21.82	23.03	22.89	17.93	19.58	18.28
8073	60.95	62.78	63.03	62.27	64.48	64.64
10657	39	42.86	46.72	40.36	39.89	39.27
55116	2.694	2.623	2.596	3.194	2.405	3.147
100847018	0	0	0	0	0	0
23633	13.03	13.72	13.77	13.53	14.14	14.61
200081	24.95	25.46	24.92	22.69	24.16	22.94
79140	3.394	2.577	2.453	2.559	2.827	2.809
56063	1.929	2.023	1.888	1.797	1.506	2.019
55721	0.7593	0.7138	0.8537	0.9665	0.7912	1.055
149069	0.2749	0.2902	0.1427	0.1578	0.1548	0.1153
8668	130.1	135.7	133.1	126.1	125.2	122.8
339483	4.721	2.823	3.23	3.115	2.842	2.768
84734	4.414	4.175	5.994	5.719	3.9	2.872
3932	0	0.01823	0	0	0	0.01812
3065	36.49	38.13	38.95	37.24	38.3	36.25
65108	22.68	24.2	25.02	15.81	14.45	16.23
105378629	0	0	0.1442	0.1196	0.2395	0.408
81629	0.8182	0.7282	0.6819	0.7777	0.9913	1.045
100128071	0.4077	0.2486	0.9823	0.6517	0.4352	0.6177
55108	13.05	14	13.73	14.34	15.19	14.49
728116	0.01481	0.01354	0.003568	0.01973	0.003387	0
653121	1.41	1.443	1.526	1.588	1.541	1.544
102723870	0	0.6583	0.7803	0.09587	0	0.4089
339487	4.419	5.503	4.992	4.995	5.149	4.695
5928	12.98	13.39	13.12	14.48	13.92	15.25
81493	10.92	10.79	10.7	11.4	11.74	11.51
57648	5.404	6.027	5.563	7.67	7.266	7.569
8565	51.55	50	43.72	39.65	39.57	40.79
64766	4.77	5.06	4.83	5.019	5.75	5.752
252995	0.08673	0.02644	0.1254	0.1232	0.09257	0.07884
105378631	0	0	0	0	0	0
3208	0.1846	0.2111	0.3114	0.246	0.2323	0.4196
113452	16.17	15.75	14.61	13.5	14.15	14.14
105378632	0	0	0	0	0.07915	0
127544	3.077	3.138	3.02	2.444	2.78	3.075
204	19.38	18.82	19.02	17.13	18.7	17.73
105378635	0	0	0	0	0	0
113451	0.2336	0.2992	0.2702	0.3628	0.2382	0.1578
112268224	0	0	0.07064	0	0	0.06663
55223	4.551	3.82	4.563	6.047	5.438	5.75
149076	4.558	4.859	4.307	4.751	4.901	4.577
127550	0	0	0	0.09896	0	0
1912	25.61	26.95	24.61	25.53	26.95	26.13
100500853	46.08	32.15	37.08	40.5	45.19	45.77
101929464	0	0	0.09342	0	0	0
7579	0.699	0.6426	0.5078	0.531	0.5116	0.4725
114784	0.5869	0.5521	0.6898	0.4093	0.4824	0.488
105378638	0	0	0	0	0.0263	0
127540	0	0	0	0	0	0
402779	0	0	0	0	0	0
84970	0	0	0	0	0	0
105378639	0	0	0	0	0	0
105378640	0	0	0	0	0	0
105378641	0	0	0	0	0	0
693137	0	0	0	0	0	0
105378642	0	0	0	0	0	0
2709	0	0	0.1408	0.1245	0.02673	0.2124
127534	0	0	0	0	0.02441	0
2707	0	0.03671	0.01934	0	0	0
2701	0	0	0.02293	0.05072	0	0
113444	4.915	5.032	4.857	5.195	5.36	5.605
58512	0	0.01227	0	0.009532	0	0.008131
653160	0.4531	0.4605	0.8733	0.5365	0.4836	0.3661
100506144	10.84	11.88	10.79	12.31	9.349	15.36
9204	3.802	3.164	3.217	4.002	3.555	3.296
79830	1.895	1.58	1.76	2.001	1.723	2.091
105378644	0	0	0	0.06501	0	0
6421	26.88	27.15	29.44	26.69	26.98	26.79
9202	10.86	9.741	10.47	10.19	9.966	9.476
100861513	4.864	3.029	3.59	6.286	5.491	3.763
79932	7.12	7.215	7.171	6.763	6.994	6.857
23154	14.3	15.36	13.71	15	14.12	13.93
339488	0.228	0.2699	0.2456	0.1429	0.135	0.1951
105378645	0.07165	0.1092	0.02301	0.07635	0.08739	0.06512
5690	31.3	32.2	31.16	32.22	33.48	32.8
105378646	0	0	0	0	0	0
127703	10.97	8.432	9.908	10.46	9.449	10.47
63967	1.964	1.782	2.06	2.278	2.592	2.585
192670	1.962	2.351	2.022	2.388	2.05	2.062
26523	3.705	3.022	3.453	3.115	3.225	3.34
192669	0.8688	0.8273	0.8945	0.8535	0.8523	0.7296
105378647	0	0	0	0	0	0
27285	0.1523	0.06966	0.1223	0	0.04645	0.02308
54936	18.54	17.92	19.27	14.41	15.1	15.89
1296	4.462	4.919	4.716	4.952	4.71	5.352
27095	31.81	37.62	33.4	33.52	35.97	37.19
55700	51.49	51.42	53.36	53.67	55.01	55.27
9967	30.88	30.47	30.85	30.07	29.58	29.85
79729	0.7988	0.6895	0.6722	0.4196	0.4117	0.542
55194	27.9	23.25	22.83	24.9	22.1	23.02
83931	7.813	7.916	8.093	6.975	5.977	6.925
84967	27.78	23.74	28	30.08	28.95	27.46
127700	1.931	1.931	2.531	2.332	3.038	1.966
109616970	0	0.3317	0	0	0.3317	0
107984940	0	0	0	0	0	0
64960	44.96	40.99	47.94	46.26	45.92	44.49
1441	0.02569	0	0	0.08213	0.047	0.01168
107984941	0	0	0	0	0	0
105378648	0	0	0	0	0	0
2899	0	0.004578	0	0	0	0
100422898	0	0	0	0	0	0
107984942	0.01846	0	0	0	0	0
728431	1.098	1.157	1.219	1.419	1.249	0.938
80149	6.175	5.353	5.231	8.189	7.387	8.79
102465438	0	1.448	4.577	1.687	0	2.878
64769	8.607	9.473	8.657	9.357	9.024	8.509
100847010	0.7917	0.7241	0.7629	0	0	0
105378649	1.298	0.8901	1.518	1.383	1.823	1.137
79753	2.816	3.206	3.337	2.979	3.244	2.882
7802	1.88	1.786	1.968	2.35	1.67	1.725
29889	18.1	18.16	20.3	20.18	19.24	19.08
284654	0	0.08486	0.0149	0	0.01415	0
54955	3.496	3.527	4.174	4.246	4.209	3.47
55143	11.16	12.41	14.48	14.01	16.13	15.35
284656	0	0	0.006002	0	0	0
105378650	0	0	0	0	0	0
149175	0.378	0.6659	0.4182	0.5967	0.5763	0.789
79693	4.601	5.666	4.83	5.643	6.678	6.706
127687	21.59	19.81	20.46	18.51	22.56	21.41
4520	2.372	2.816	3.225	3.098	3.243	3.358
3633	3.694	3.417	3.432	3.098	3.387	3.094
105378651	0.7815	0.5871	0.8337	0.684	0.8936	0.8625
10946	35.72	34.9	35.76	34.1	37.69	37.62
2275	16.95	15.91	14.26	16.19	14.69	15.03
51118	18.11	19.14	21.75	22.05	22.12	22.51
5453	0	0.01465	0	0	0	0
107985103	0	0	0	0	0	0
105378653	0.05964	0.05455	0	0	0	0.0271
100500801	0	0	0	0	0	0
105378655	0	0	0	0	0	0
105378654	0	0	0	0.01071	0	0
339442	0	0	0	0	0	0
105378657	0	0	0	0	0	0
107984943	0	0	0	0	0	0
105378656	0	0	0	0	0	0
105378658	0	0	0	0	0	0
105378660	0	0	0	0	0	0
64121	39.81	37.89	35.97	37.89	38.72	36.64
100527950	1.37	1.344	1.442	1.489	1.492	1.597
26292	2.722	2.676	2.873	2.98	2.965	3.215
105378663	0.5108	0.2803	0.3938	0.3266	0.4673	0.3714
81025	0.1249	0.07619	0.1003	0.08877	0.1143	0.07572
54933	0.7806	0.6708	0.8663	0.9831	0.7142	1.032
105378662	1.43	2.336	2.363	2.721	1.121	2.229
79647	21.73	23.21	24.26	24.01	23.16	24.82
4725	180	180.5	186.6	161.8	176.1	172.5
23499	21.92	19.69	20.91	16.51	17	16.92
643314	6.276	5.265	6.147	5.827	6.222	5.699
105378950	0	0	0	0.02357	0	0
353500	0.04891	0.06391	0.04714	0.08191	0.03196	0.05716
192217	0.3423	0.6021	0.3045	0.5892	0.6263	0.8377
728448	0.4884	0.4598	0.3184	0.7347	0.1708	0.1828
8761	54.7	58.6	57.17	51.68	51.35	50.17
101929516	44.17	49.28	44.63	43.67	41.49	41.7
677834	0.6934	1.269	1.671	0.739	0	2.521
26508	0	0.0105	0.0664	0.07343	0.04203	0.03132
84618	0	0	0	0	0	0
51440	0	0	0.009584	0	0	0
10450	4.635	4.34	4.162	4.402	4.318	4.186
656	0.03777	0.02073	0.02911	0.008049	0.01382	0
64064	0.1821	0.2617	0.1253	0.2772	0.6426	0.5202
105378666	0	0	0	0	0	0
101929536	0	0	0	0	0	0
105378951	0.07235	0.03309	0	0.1157	0	0
107985740	0	0.08819	0	0	0	0
105378665	0	0	0	0	0	0
105378667	0	0	0	0	0	0
54802	1.841	2.461	2.277	2.079	1.854	2.117
4610	0.04898	0.00896	0.03776	0.01044	0.03585	0.05343
105378668	0.1204	0.05507	0.116	0.06416	0.2203	0.1642
84879	0.9444	1.041	0.6826	1.83	2.081	2.166
105378669	0	0	0.04233	0.0234	0.02009	0.09981
10487	144	150.5	145.4	137.5	145.5	146.3
5538	73.79	79.87	76.39	71.04	73.04	72.94
105378671	0.04452	0	0	0	0	0
6018	2.965	2.821	2.713	2.849	2.5	2.627
127391	0	0	0	0	0	0
10269	32.53	34.25	34.01	35.25	36.26	37.6
1298	0.0553	0.1416	0.06395	0.1296	0.06071	0.06032
107984945	0	0	0.0386	0	0	0
64744	7.602	8.083	8.436	9.136	11.05	11.37
65243	1.262	1.146	1.276	0.9876	0.9043	0.8103
339559	1.135	1.248	1.268	1.262	0.8574	1.226
105378672	0.2944	0.9874	0.4729	0.3138	0.8081	1.16
64789	2.653	2.756	2.483	3.554	3.38	3.72
127396	0.6117	1.162	0.4988	0.9778	1.119	0.5346
105378673	0	0	0	0	0	0
9783	0.186	0.1173	0.1236	0.05466	0.1877	0.1282
105378675	0	0	0	0	0.0155	0.0154
105378674	0	0	0	0	0	0
100130557	1.06	0.5871	0.7912	0.8113	0.9287	0.977
4802	4.842	4.437	4.72	4.13	4.608	4.325
407034	0	0	0	0	0	0
407031	0	0	0	0	0	0
9132	0.01089	0	0.0105	0.02322	0	0.04952
105378676	0	0	0	0	0	0.1954
163732	3.408	2.454	2.656	2.473	2.853	3.296
1503	11.96	11.85	13.37	12.57	13.4	13.87
100507178	0.6037	0.4797	0.4577	0.464	0.4346	0.4318
200172	0.04939	0.007529	0.111	0.05263	0.05271	0.03741
22955	6.356	5.968	5.493	5.736	6.114	5.696
100132074	0.04939	0.1807	0.238	0.193	0.2561	0.2095
101929901	0.2411	0	0.3485	0	0.3309	0.4383
105378678	0.009089	0.02494	0.05255	0.05812	0.04158	0.0661
1907	0.0329	0.1204	0.0634	0.1402	0	0.0299
59269	0.3842	0.3688	0.3886	0.4544	0.4964	0.5239
2981	0	0	0	0	0	0
2980	0	0	0	0	0	0
22887	6.058	5.78	5.623	5.362	6.128	5.981
284716	0	0	0	0.004163	0	0.007103
84217	0.2409	0.3916	0.3868	0.7415	0.6365	0.3162
728621	0.4515	0.5209	0.443	0.4768	0.5545	0.4104
79717	10.33	9.494	9.783	10.43	10.29	10.1
10465	4.245	4.038	4.537	4.816	4.212	4.468
4904	230.6	240.1	234.2	218.9	226.9	222.9
149461	0	0	0	0	0	0
64175	42.62	42.04	41.21	44.79	42.2	42.48
79078	0.7983	0.8763	0.9136	0.6062	0.703	0.8889
105378683	0	0	0.2785	0.1027	0.2644	0
100129924	0.5099	0.57	0.3548	0.2415	0.4664	0.3991
107984946	0.3095	0.07076	0	0.3298	0.2831	0.07032
374969	4.111	4.23	5.227	5.415	4.387	4.359
114625	4.565	4.856	4.241	5.227	5.203	5.101
51058	1.297	0.904	1.31	1.135	0.9607	1.755
339539	0	0	0	0	0	0
6513	13.56	14.31	14.36	25.05	25.36	25.13
440584	0.5071	0.7731	1.059	0.7206	0.6186	0.653
440585	0.02517	0.04605	0.07277	0.01341	0.03454	0.01144
10969	47.44	52.44	53.78	55.8	59.55	58.43
102465439	0	0.7123	0	0	0	1.416
149465	0.04809	0.1173	0.09268	0.111	0.132	0.1238
105378685	0.01615	0	0	0.01721	0.01477	0.04403
128218	0	0	0.01811	0	0.08595	0
149466	0	0	0	0	0	0
7075	0.01869	0.04274	0.02702	0.07967	0.0171	0.05097
4352	0.07005	0.02746	0.01929	0.1813	0.08239	0.02729
105378687	0.08254	0.03775	0.1988	0.2199	0.07551	0.1876
991	62.65	67.13	74.87	70.3	76	74.21
64834	80.64	81.84	78.5	88.14	89.03	90.85
102466723	0	1.278	0.6732	0.7444	1.917	0.635
112268225	0.04343	0.03972	0.07324	0.01157	0.01987	0.01974
112950	19.38	17.75	17.85	16.19	16.62	16.47
107984947	11.88	11.11	10.59	8.972	9.648	12.41
23334	3.446	3.266	3.448	3.778	3.607	3.38
100873952	2.65	1.989	1.965	1.376	1.243	1.606
102465440	0	0	0	0	0	0
81888	9.618	10.5	11.06	13.46	13.5	12.11
5792	35.71	39.21	39.7	36.42	38.85	36.57
9682	13.24	13.34	13.12	11.55	12.04	12.3
100132774	4.195	4.085	4.537	3.827	3.782	4.224
6487	1.526	1.504	1.766	1.912	1.671	1.702
101929592	0.2026	0	0	0.1079	0.09266	0
102464830	0	0	0	0	0	0
9048	0	0.1117	0.04709	0.1042	0.1565	0.04442
105378688	0	0.03573	0	0	0.07147	0
101929609	2.621	2.7	2.818	1.793	2.448	2.708
9670	9.686	9.637	10.16	9.13	11.08	9.394
1802	6.783	6.504	7.366	6.88	7.418	7.042
533	35.27	33.97	32.65	36.97	38.62	37.33
8704	30.58	32.61	30.98	25.71	26.76	26.31
149473	1.764	2.151	2.415	1.748	1.982	1.463
6536	6.652	6.397	5.587	2.705	1.809	2.64
107984948	0.2654	0.6311	0.1534	0	0.2913	0.193
128209	0.3443	0.4561	0.4004	0.291	0.3476	0.4101
105378952	0	0	0	0	0	0
55929	11.73	11.32	10.83	11.51	9.978	12.02
79033	25.46	29.29	26.86	29.96	30.77	30.45
100874278	0.2969	0.2715	0.4087	0.5423	0.4268	0.3084
106635545	0	0	0	0	0	0
55182	4.605	4.748	4.927	5.075	5.567	5.193
107984951	0	0	0	0	0	0
100847089	0	0	0	0	0	0
107984950	3.717	4.27	4.026	3.915	4.27	4.426
79639	1.677	1.838	1.697	2.301	2.112	1.978
109623472	0	0	0	0	0	0
339541	0.06081	0.06674	0.0586	0.03888	0.06675	0.05527
105378690	0.04134	0.1513	0.03984	0.08811	0.07564	0.03758
26828	1.228	0	0.7892	0	0	0
26830	0	0.4345	0.4577	0.5062	0	0.8635
11004	13.4	13.59	16.44	13.81	15.48	14.26
109623476	0.6507	0.5952	1.254	0	0.5953	0.5915
6202	748.3	705.8	693.9	617	638.7	659.2
26811	12.2	18.2	8.66	12.31	12.33	11.09
94161	3.393	0.8867	2.335	2.583	2.217	3.525
94162	2.676	4.284	5.158	4.991	0.612	1.824
94163	0.6884	1.259	1.327	2.201	1.26	2.503
266675	0.04035	0.09841	0.03888	0.02866	0.123	0.1222
1263	6.654	6.792	6.478	5.683	5.616	5.222
343521	0.4698	0.302	0.3793	0.3653	0.2439	0.2655
149478	0.7445	0.8011	1.111	0.7622	0.6677	0.6767
107984952	0.1077	0.1379	0.1453	0.2296	0.09854	0.2154
8643	0.1262	0.1401	0.1216	0.2113	0.1154	0.1556
8891	9.586	10.61	11.56	11.23	10.97	11.32
79654	14.87	14.2	15.34	14.63	15.68	14.53
7389	95.57	98.02	90.75	95.42	100.5	100.9
57643	0.1037	0.08023	0.1537	0.3739	0.3939	0.4059
105378691	0.05721	0.06977	0.05513	0.08128	0.08722	0.1213
400752	0.05556	0.1016	0.08031	0.1184	0.1271	0.1515
84842	0.3459	0.6572	0.3077	1.021	0.6817	0.387
4595	2.006	1.5	1.751	2.355	2.071	2.563
114034	3.694	4.14	4.128	4.62	4.204	4.966
10420	1.005	0.8206	0.7751	1.286	1.047	1.125
126661	0.6504	0.6717	0.7683	0.7825	1.075	0.7819
25974	11.42	11.39	12.17	13.04	13.21	13.85
5052	219.9	233.9	233.7	246.6	247.9	253
10327	42.08	37.99	38.04	40.39	40.99	41.83
4678	23.65	21.89	24.85	25.67	27.55	27.93
149483	0.1088	0.1617	0.0262	0.08692	0.0995	0.02472
60313	13.69	15	14.31	16.47	15.51	16.31
728963	0	0	0	0.2769	0	0
51249	16.35	19.9	18.38	19.12	17.95	18.57
3652	3.414	3.788	3.898	3.615	3.886	3.9
105378693	0	0.1646	0	0	0	0
23139	10.13	9.289	9.828	10.09	9.497	9.994
105378694	0	0	0	0	0	0
110117499	2.471	2.415	2.328	2.664	2.886	2.766
8503	2.456	2.496	2.367	2.568	2.844	2.777
101929626	0.2646	0.121	0.1275	0.564	0	0
10103	0.6725	0.2278	0.4801	0.2654	0.9571	0.2264
110117498	0	0	0	0	0	0
55624	23.07	22	23.86	25.63	24.48	24.16
541468	0.745	0.7284	0.6932	0.6844	1.011	0.794
8438	2.858	2.504	3.104	3.819	3.998	3.959
10489	21.51	20.12	23.2	24.87	24.92	24.29
7388	153.3	146	137	130	132.8	136.6
387338	3.506	3.521	3.292	3.876	3.185	3.321
2166	0.6048	0.8511	0.8967	0.5206	0.3831	0.3595
729041	0.15	0.1029	0.1445	0.03995	0.2058	0.03408
101929651	0	0	0	0	0	0
127343	0	0.01679	0	0.009783	0.04199	0.008345
105378696	0	0	0	0	0	0
100507423	0.6994	0.9951	0.9361	1.159	1.369	0.9536
148930	0	0	0	0	0	0
8569	1.334	1.349	1.545	1.77	1.705	1.74
148932	2.928	3.173	3.266	3.849	4.542	4.31
105378697	0	0.02664	0	0	0	0
64756	19.03	22.09	22.42	23.59	21.81	20.47
374973	0	0	0.06358	0	0.1509	0.02998
100130197	7.402	9.448	8.152	8.754	9.748	8.355
9813	19.79	20.77	21.42	21.29	20.98	20.89
105378698	0.564	0.4586	0.4831	0.2003	0.5733	0.2278
105378699	0	0	0	0	0	0
1580	0	0	0	0	0	0
163720	0	0	0	0.03434	0	0
1579	0	0.01573	0	0	0	0
260293	0	0.01468	0.01547	0	0	0
199974	0	0	0	0	0	0
284541	0	0	0	0.01284	0	0
105378701	0	0.05192	0	0.06049	0	0
100874253	0	0.3287	0.6233	0.3063	0.1315	0.06532
10158	0	0.05185	0	0.1812	0.05186	0.2061
6886	0	0	0	0.006817	0	0
6491	3.216	3.201	3.538	3.658	4.206	3.65
51727	47.28	51.88	54.28	52.87	55.15	52.65
102724077	0.4965	0.7065	0.5316	0.1176	0.2524	0.2507
2301	0.02687	0.0983	0.07767	0.1145	0.04916	0
84793	0.7005	0.5022	0.4926	0.5245	0.6755	0.6023
2306	0.08969	0.1641	0.1383	0.05735	0.1969	0.03261
107984953	0	0	0	0	0	0
388630	0.01635	0	0.02758	0	0	0
105379778	0	0	0	0	0	0
391037	0	0	0	0	0	0
200010	0.006735	0.00616	0.03245	0	0	0.01224
54558	0.6733	0.7468	0.8283	0.7531	0.4718	0.6337
84871	0	0.004162	0	0.0194	0	0
79656	0.164	0.1658	0.2246	0.2944	0.2132	0.2197
105378706	0	0	0	0	0	0
101929721	0	0	0	0	0	0
100874313	0	0	0	0	0	0
107984954	0	0	0	0	0	0.2601
105378708	0	0	0	0	0	0
1996	0	0	0	0	0	0
105378709	0	0	0	0	0	0
107984955	0	0	0	0	0	0
105378711	0	0	0	0	0	0
105378710	0	0	0	0	0	0
105378712	0	0	0	0	0	0
63950	0.01131	0	0	0	0	0.02056
105378714	0	0	0	0	0	0
11124	7.4	7.726	8.013	7.666	8.08	7.624
105378715	0.01201	0.03295	0	0.06398	0.01098	0
112268262	0.1191	0.2178	0	0.06343	0.2178	0.05411
1031	17.68	20.52	20.04	21.65	22.14	21.39
100616189	4.131	0	0	0.7336	0.6298	0
102466656	0	0	0	0.5886	0.5053	0
284546	0	0	0.06889	0	0	0
105378716	0	0.01836	0.01935	0.1284	0	0.01825
26994	33.56	36.58	35.14	35.06	34.66	37.05
22996	0.07386	0.04825	0.1322	0.1349	0.07722	0.08632
105378717	0	0	0	0	0	0
102724097	0	0	0	0	0	0
2060	17.17	16.75	16.19	16.43	15.75	16.54
105378720	0.03883	0.05328	0.04678	0.06207	0.008881	0.06177
441884	0.09808	0.08971	0.1575	0.1045	0.08972	0.02972
105378719	0	0	0.1628	0	0	0
114883	27.09	28	28.35	26.45	26.17	26.96
4898	48.7	47.8	48.81	50.43	50.07	52.32
105378721	21.13	20.51	24	22.15	20.82	23.58
100313892	16.1	12.52	20.17	13.73	9.575	17.56
5865	7.731	8.182	8.429	6.629	7.4	7.146
51060	17.66	18.61	19.9	17.95	18.49	17.87
112970	5.034	4.299	4.77	4.445	4.223	4.677
104355143	0	0	0	0	0	0
91408	12.51	14.21	12.79	12.31	13.33	11.89
107984956	0.6064	0	0	0	0	0.3675
9372	5.001	5.339	5.402	5.102	5.39	5.572
200014	5.844	5.65	5.405	5.797	5.533	6.05
4998	1.878	2.18	2.255	3.51	3.344	2.81
84950	5.359	5.197	5.259	5.519	4.648	5.972
23318	3.757	3.411	3.745	3.197	3.263	3.415
105378723	0	0	0	0	0.04762	0
2882	12.75	13.04	12.07	14.66	13.12	13.91
348378	0	0	0	0	0	0.009733
65260	8.088	7.397	7.874	7.146	7.595	7.438
79699	7.694	7.634	7.491	8.193	8.934	8.169
440590	0.09411	0.1252	0.1237	0.1003	0.1722	0.08555
55268	2.111	2.07	2.087	2.088	1.915	2.085
6342	25.18	25.08	25.02	22.78	23.91	22.67
127435	1.288	1.254	0.9077	1.207	1.254	1.214
6512	0.04652	0.03192	0.02242	0.01239	0.02128	0
105378724	0	0	0	0	0	0
1376	8.465	6.326	6.699	6.583	8.195	7.695
54987	18.1	17.69	16.77	17.44	18.03	16.64
4116	29.18	29.01	29.59	27.24	27.42	29.95
100507564	0.724	0.699	0.5426	0.6858	1.03	0.5118
7804	3.119	3.093	3.402	6.634	6.291	6.734
105378728	0.2472	0.2967	0.387	0.3951	0.5794	0.5195
105378726	0.0485	0.04214	0.06309	0.09303	0.09539	0.08155
105378732	0.1676	0.3065	0.2422	0.8035	0.3066	0.1523
105378731	0.0648	0.07409	0	0	0.01482	0.07363
105378730	0.06849	0.3132	0.462	0.7299	0.1567	0.1556
107984957	0	0	0	0.02687	0	0.01146
163742	0	0	0.04949	0	0	0
105378733	0	0	0.08045	0	0	0
63948	0	0	0	0	0.02275	0
148979	0.3524	0.3464	0.218	0.482	0.6015	0.4112
55706	10.92	10.58	11.55	9.725	10.75	11.41
54432	12.89	11.58	10.61	12.09	11.89	11.6
1733	0	0	0.0246	0	0	0
51668	24.89	27.43	30.11	28.28	29.87	27.34
115353	19.05	20.42	18.07	20.67	20.62	19.02
388633	0	0	0	0	0	0
9528	24.73	24.39	23.19	24.22	25.56	24.98
127428	0.9502	1.048	1.043	1.298	1.121	1.125
100616315	0	0	0	0	0	0
200008	0.01697	0	0	0	0	0
606495	1.39	1.351	1.416	1.681	1.43	1.401
51253	49.22	56.99	56.2	56.07	55.57	53.53
23648	6.91	7.64	8.422	7.876	8.167	8.03
619518	0	0	0.08732	0.03863	0.06632	0.04942
105378735	0	0	0	0	0	0
105378734	0	0	0	0	0	0
26027	0.2209	0.376	0.3548	0.3531	0.3648	0.2733
338094	0.2775	0.275	0.3789	0.2957	0.2539	0.2312
100527960	2.597	3.125	2.705	3.2	3.265	3.336
374977	0.02156	0	0.01039	0	0	0
7268	7.219	8.599	7.397	8.813	8.963	9.122
25973	1.411	1.438	1.457	1.418	1.402	1.301
55001	0	0.005893	0	0.0206	0	0
163747	0	0	0	0	0	0
1718	119.3	121.7	119.5	117.2	117.2	116.3
107984958	0.1302	0.1872	0.251	0.1983	0.1191	0.3213
107985760	0	0	0	0	0	0
105378736	0	0	0	0	0	0
199964	0	0.01957	0.06186	0.0684	0.03915	0
7809	0	0	0	0.01556	0	0
255738	0.9699	0.8303	0.5273	0.8613	0.728	0.5086
23358	7.012	6.196	6.626	6.644	6.234	6.09
100507634	0.2087	0.5728	0.3353	0.519	0.3819	0.2741
109729135	0	0	0	0	0	0
100616272	0	0	0	0	0	0
105378740	0	0	0	0	0	0
105378739	0	0	0	0	0	0
105378738	0	0	0	0	0	0
105378737	0	0	0	0	0	0
105378741	0	0	0	0	0	0
105378744	0	0	0.08399	0	0	0
8613	25.89	24.54	25.99	25.52	25.54	24.21
101929935	0	0	0	0	0	0
5563	0.08205	0.03377	0.03558	0.1005	0.05629	0.0522
199920	0	0.007307	0.0154	0.04257	0	0
731	0	0	0	0	0	0
732	0	0.04871	0	0	0	0
105378745	0	0	0	0	0	0
112267900	0.004792	0	0	0	0	0
1600	0.07993	0.005624	0.04147	0	0.005625	0.01118
105378748	0	0	0	0	0	0
105378747	0	0	0	0	0	0
101926890	0	0	0	0	0	0
105378746	0	0	0	0	0	0
107984960	0.00324	0	0.006244	0	0	0
115209	7.734	8.195	7.305	8.378	8.056	6.891
4070	1.409	0.9071	0.6288	1.418	1.815	1.732
114803	3.636	3.148	3.808	3.539	3.458	3.477
112268263	0	0	0	0	0	0
105378751	0.004948	0.01358	0.0143	0	0.02263	0.008995
3725	25.17	25.44	25.9	29.42	34.05	29.66
100131060	0.2538	0.1548	0.08152	0	0.4644	0
101926907	0.007459	0.03411	0.05032	0.05564	0.03412	0.00678
107984961	0	0	0	0	0	0
105378753	0.1798	0.1234	0.13	0.1725	0.2468	0.2861
101926925	1.614	2.306	0.7775	0.6448	1.568	0.4584
729467	0	0.04166	0	0	0	0
105378756	0.03479	0.04774	0.05029	0.03708	0.04774	0.03163
55277	0.7226	0.9896	0.926	0.795	0.9326	1.008
100616409	0	0	0	0	0	0
101926944	0	0.3273	0	0.1907	0	0.08131
105378758	0	0	0	0	0	0
51361	0.006334	0.005794	0.03052	0.00675	0.05215	0.01727
1573	0.5779	1.142	0.5123	0.4434	0.5287	0.3572
127795	0	0	0	0	0	0
105378760	0	0	0	0	0	0
107984963	0	0	0	0	0	0
105378761	0	0	0	0	0	0
107984962	0	0	0.0262	0	0	0
107985379	0	0	0	0	0	0.1589
105378763	0	0	0	0	0	0
101926964	0	0	0	0	0	0
105378764	0	0	0	0	0	0
100996570	0.02388	0.02184	0	0.0509	0	0
4774	1.086	0.7965	0.9516	0.904	0.7186	1.036
645030	0	0	0	0	0	0
105378766	0	0	0	0	0	0
107984964	0	0	0	0	0	0
414927	0	0	0	0	0.04606	0
83941	15.11	16.02	15.82	19.21	17.59	18.45
10207	1.34	1.64	1.681	1.546	1.468	1.389
113219465	0	0	0	0	0	0
107984965	0	0	0	0.03796	0	0
100422902	0	0	0	0	0	0
100422946	0	0	0	0	0	0
54596	0.0964	0.06613	0.04645	0	0	0
163782	0.01544	0.02824	0	0	0.01412	0.01403
105378768	0	0.06761	0	0	0	0
7398	10.09	9.711	12.65	13.31	11.74	13.84
85440	12.32	12.08	13.49	10.05	10.33	9.924
27329	0	0	0.01564	0.0519	0	0
84938	1.678	1.485	1.721	2.056	2.118	1.688
105378769	0	0	0	0	0	0
199899	0	0	0	0	0	0
105378770	0	0	0	0	0	0
100996301	0.03846	0.03518	0	0.04099	0	0
27022	0.01854	0	0	0.01976	0	0
102464823	0	0	0	0	0	0
29929	3.243	3.28	3.552	4.628	4.81	3.844
23421	4.326	2.86	4.255	3.876	3.339	4.141
102724319	0	0	0	0	0	0
84455	1.088	1.031	1.353	1.218	0.9666	1.039
79469	0.05733	0.3146	0.02763	0.1833	0.1574	0.1563
5236	29.95	28.11	30.13	25.83	23.69	25.39
105378771	0.02116	0	0.08156	0.04509	0.03871	0.03847
4919	3.958	3.927	4.342	3.226	3.163	3.121
105378772	0	0	0	0	0	0
101927034	0.01375	0.02515	0.06624	0.04395	0.02516	0.02499
105378773	0	0	0	0	0	0
148581	0	0.008709	0	0	0.01742	0
105378774	0	0	0	0	0	0
107984966	0.08582	0.03925	0.0827	0	0	0
57685	1.999	2.182	2.046	1.951	2.236	2.301
100616338	0	0	0	0	0	0
55225	4.127	4.097	4.184	5.326	4.321	4.525
3716	56.98	55.41	55.97	49.12	50.15	50.09
101927084	0	0.04027	0	0	0	0.04002
100500854	0	0	0	0	0	0
406893	0	0	0	0	0	1.727
205	3.262	3.467	3.501	1.382	1.555	1.362
9829	3.867	4.273	4.335	4.409	5.279	4.855
102724416	0	0.01416	0	0.02062	0.01062	0
112268227	0	0.007177	0.03024	0.008361	0.01436	0
3953	10.3	9.323	10.11	7.986	7.837	8.806
54741	21.58	21.78	21.45	21.37	21.35	21.31
5142	0.3101	0.4081	0.4227	0.8865	0.7749	0.8662
101927139	0	0.1906	0	0	0	0
105378776	0	0	0	0	0	0
84251	0.4174	0.4226	0.3515	0.4621	0.2484	0.3463
100422871	0.609	0	0	0	0	0
200132	0.1246	0.09771	0.08579	0.3036	0.3095	0.04855
10022	0	0	0	0	0	0
79819	0.8144	0.7857	0.7203	0.6657	0.8471	0.6693
57708	7.658	6.929	7.403	6.286	6.412	6.972
23169	5.17	5.076	5.019	6.136	6.262	5.912
400757	0	0	0	0	0	0
149233	0	0	0	0	0	0
3595	0	0.01615	0	0.00941	0	0
105378779	0	0	0	0	0	0
26135	58.32	58.5	63.96	56.17	58.86	55.3
102724481	0	0	0	0	0	0
105378780	0	0	0	0.1061	0	0
1647	74.55	77.13	77.3	78.89	77.75	78.59
55970	95.62	97.75	102.7	114.9	118.1	114
105378781	0	0.02662	0	0	0	0.05291
100289178	1.142	0.7348	0.5297	0.5181	0.6575	0.7878
9077	0.1623	0.1484	0.4468	0.3706	0.2121	0.2529
79971	17.69	18.67	17.15	20.65	22.45	22.38
100302279	0	0	0	0	0	0
105378782	0	0	0	0	0	0
6121	0	0	0	0	0	0
55635	6.938	6.117	8.016	8.32	7.979	8.604
101927220	0.3428	0.2439	0.257	0.3247	0.0697	0.277
107984967	0.06644	0.06077	0	0	0	0.1208
105378783	0	0	0	0	0	0
105378785	0	0	0	0	0	0
105378787	0	0	0	0	0	0
105378786	0	0	0	0	0	0
105378788	0	0	0	0	0	0
105378789	0	0	0	0	0	0
105378790	0	0	0	0	0	0
57554	0.001471	0.009421	0.001418	0.004704	0.009423	0.004013
5301	0	0	0	0	0	0
105378792	0.00879	0.00804	0	0	0.01608	0.01598
55631	7.254	7.182	7.785	6.766	7.05	7.108
9295	13.96	12.89	14.15	14.8	11.24	12.65
81573	4.355	4.629	4.612	6.998	7.077	6.69
11147	3.225	3.775	4.478	4.807	5.365	4.633
102724548	0.03249	0	0	0.1731	0.2081	0.0886
1491	1.064	1.189	0.9873	0.8608	0.9192	0.9044
105378793	0	0	0	0.06531	0	0
105378794	0	0	0.06161	0	0.05849	0
101927244	0.04554	0.04166	0.08778	0.1699	0.3125	0.1035
102724572	0.0754	0	0	0.02678	0	0.04569
5733	2.117	2.232	2.29	2.379	2.317	2.248
107985517	0	0	0.04353	0	0	0.01369
100132618	6.199	6.577	6.847	6.938	6.656	6.819
9406	22.26	22.69	24.84	21.48	20.58	21.1
406962	4.971	1.01	1.597	0.5886	3.537	3.012
100852410	0.364	0.3884	0.5846	0.5172	0.111	0.9926
105378795	0	0	0	0	0	0
257194	4.034	3.497	3.862	3.611	3.239	3.696
100852409	0	0	0	0	0	0
105378797	0.09828	0.08989	0.09471	0.06982	0.05994	0.134
105378796	0	0	0	0	0	0
105378798	0	0	0	0	0	0
339468	0	0	0	0	0	0
105378799	0	0	0	0	0	0
105378800	0	0	0	0	0	0
101927295	0	0	0	0	0	0
105378801	0	0	0	0	0	0
107985391	0	0	0	0	0	0
105378802	0	0	0	0	0	0
109729166	0	0	0	0	0	0
127255	0.1653	0.1978	0.2329	0.1897	0.08144	0.1272
100526835	0.6169	0.5402	0.5945	0.5455	0.7445	0.6443
8790	2.102	2.3	2.472	2.369	2.043	2.231
51086	0.03147	0.02878	0.07581	0	0.1152	0.1716
105378805	0	0	0	0	0	0
105378803	0	0	0	0	0.00527	0
127254	0	0	0	0	0	0
101927320	0	0	0	0	0	0
1429	24.7	25.57	27.75	21.95	24.67	22.75
127253	5.794	5.667	6.228	5.86	7.259	6.848
431707	0	0	0	0.01602	0	0
204962	0.04341	0	0	0.02313	0.01489	0
34	13.01	12.75	14.35	12.66	13.13	12.07
1744	0.5047	0.2885	0.3647	0.5378	0.4617	0.5877
5876	18.43	17.36	19.1	19.49	17.37	16.93
692085	2.436	5.013	3.521	3.894	0.5571	1.107
26805	10.18	5.172	11.44	6.629	3.104	6.168
26804	7.359	10.4	14.18	6.417	3.06	3.649
4438	0.05811	0	0.028	0	0.06645	0.02641
127247	0	0	0	0	0	0
105378806	0	0	0	0	0	0
101927342	0	0	0	0	0	0
256435	1.088	1.157	1.099	0.7645	0.7175	0.6687
105378807	0	0	0	0	0	0
110806286	0	0	0	0	0	0
81849	1.366	1.353	1.63	1.086	0.9519	0.8493
102466995	0	0	0	0	0	0
10026	20.47	21.29	21.08	19.1	18.26	16.69
105378808	0.03547	0.05407	0.04557	0.0126	0.02163	0.02149
26289	10.96	10.97	11.66	11.89	12.27	11.91
26009	6.508	5.836	5.725	6.485	6.042	5.707
23032	17.33	16.94	16.89	17.42	17.01	17.21
374986	4.067	3.828	4.168	4.162	4.251	4.999
374987	1.886	1.327	1.498	1.988	1.251	1.545
91624	7.377	6.603	7.953	6.723	4.213	5.952
8880	10.92	11.14	13.08	12.14	12.4	11.85
11080	20.78	21.26	22.4	17.5	16.7	17.71
54810	0.3651	0.1558	0.3518	0.2594	0.3006	0.2987
107984997	0	0	0	0	0	0
149047	0	0	0.07674	0.04243	0.2186	0.2172
5737	8.989	8.209	10.28	12.22	12.03	10.63
10964	8.508	6.982	5.043	4.012	3.745	4.399
10561	4.245	4.073	2.817	2.705	2.616	2.919
64123	5.745	5.844	6.907	7.538	8.006	7.223
107984998	0.02721	0	0	0	0	0
105378810	0	0	0.03401	0	0	0
105378812	0	0	0	0	0	0
105378811	0	0	0	0	0	0
107983999	0	0	0	0	0	0
101927412	0	0	0	0	0	0
105378813	0	0	0	0	0	0
107985018	0	0	0	0	0	0
23266	7.924	7.923	8.3	8.142	8.125	8.608
101927434	0	0	0	0	0	0
105378814	0	0	0	0	0	0
107985396	0	0	0	0	0	0
103283057	0	0	0	0	0	0
101927498	0	0	0	0	0	0
107985037	0	0	0	0	0	0.01831
105378816	0	0	0	0	0.007841	0
101927542	0	0	0	0	0	0
107985043	0	0.04421	0.01553	0	0	0.02929
101927587	0.04501	0.04117	0	0.01599	0.04118	0.1091
101927560	0.02386	0	0	0.02542	0.02183	0.04337
107985041	0.1685	0.06606	0.116	0.1026	0.02203	0.06565
79739	1.094	1.052	1.071	1.396	1.191	1.183
5567	6.034	5.917	6.619	7.051	7.247	7.443
107985046	0.01114	0.06114	0.01074	0	0	0
112268230	0.05953	0	0	0.06343	0	0
148418	0.4013	0.05244	0.02763	0.1222	0.1574	0.2345
391051	0.03596	0	0	0	0	0
58511	0.01992	0.01822	0	0	0	0
80135	15.8	16.66	14.66	16.79	17.09	16.98
2787	91.76	85.6	82.18	77.25	78.12	81.85
100505741	0.552	0.6408	0.491	0.5656	0.5147	0.5403
1486	3.145	3.504	3.163	3.49	3.657	3.634
105378819	0.238	0	0.04587	0	0.3483	0.3028
103695366	0	0	0.4904	0.3616	0	0.2313
439927	0	0	0	0	0	0
117178	4.648	4.108	5.028	3.763	3.258	3.421
102724892	0	0	0	0	0	0
23566	0.0111	0.04061	0.03209	0.1183	0.08124	0.07063
255231	0.01659	0.03034	0.01998	0.004419	0.04552	0.003769
55283	0.09993	0.06703	0.0321	0.07099	0.1585	0.04239
126820	0.6136	0.4893	0.9097	0.4695	0.2879	0.1144
100616481	0	0	0	0	0	0
84144	1.373	1.169	1.217	0.8746	0.8663	0.8608
105378821	0	0	0	0	0	0
148423	2.02	1.829	1.708	1.961	1.862	1.738
8915	6.39	7.926	7.179	6.887	7.74	7.362
646626	2.461	1.419	1.753	1.881	1.86	2.383
23576	36.02	38.76	38.91	33.46	34.93	34.58
107985054	0.6381	0.8969	0.9449	0.5805	0.7262	0.7781
3491	456.2	466.1	455.9	447.5	442.3	437.7
107985057	0.02556	0.03897	0.04926	0.00908	0.07795	0.03098
112268231	0.05618	0.1285	0.08121	0.02993	0.1028	0.02553
54680	4.313	4.58	4.392	4.064	3.946	4.218
105378823	0	0	0	0	0	0
255631	0.351	0.4357	0.3238	0.4542	0.2477	0.4148
105378824	0	0	0.01213	0.02683	0.03455	0
105378825	0	0	0	0.03204	0	0.08198
57489	3	2.269	3.221	3.431	2.191	2.921
102465842	0	0	0	0	0	0
9635	2.262	2.877	2.562	2.604	2.059	2.005
1179	0	0	0	0	0	0
105378827	0	0	0	0	0	0
105378826	0	0	0	0	0	0
22802	0	0	0	0	0	0
105378828	0.554	0.4534	0.7025	0.839	0.3735	0.8747
9629	0.04177	0.0382	0.02683	0	0	0
51100	18.53	18.14	19	19.46	18.58	18.63
105378831	0	0	0	0	0	0
9403	66.35	64.01	62.27	67.43	61.86	64.73
9653	6.986	5.684	6.222	7.305	6.588	7.128
339524	0.05115	0.07486	0.04929	0.06541	0.02808	0.0186
101927844	0	0	0	0	0.1776	0.05041
8543	6.482	6.323	6.563	4.918	5.14	5.687
100505768	0	0	0	0	0	0
105378833	0.004323	0	0	0.01382	0.007909	0.007858
105378834	0	0	0	0	0	0
107985408	0	0	0	0	0	0
105378835	0	0	0	0	0	0
107985518	0	0	0	0	0	0
107985519	0	0	0	0	0	0
101927871	0	0	0	0	0	0
105378836	0	0	0	0	0	0
105378839	0	0	0	0	0.02999	0.0298
101927891	0.02682	0.02453	0.09046	0.08575	0.03681	0.03657
105378838	0	0.01548	0	0	0	0
5586	6.935	6.551	7.598	7.13	6.738	6.884
2959	10.88	11.16	10.06	12.09	11.65	10.82
56267	12.43	13.24	11.7	14.17	15.46	13.31
494115	4.949	4.843	4.769	5.284	5.8	5.373
2635	22.48	20.52	21.89	20.23	18.36	19.62
105378841	0.01457	0.008885	0.03276	0.01035	0.02222	0.03532
2633	25.52	26.07	24.82	14.88	16.66	15.84
2634	11.03	10.59	9.563	8.036	7.643	8.048
112268267	1.543	1.759	1.715	1.124	1.214	1.167
105378842	0	0	0	0	0	0
388646	0.01958	0	0.01887	0.02087	0.01791	0.0178
115361	3.342	3.191	3.272	1.912	1.373	1.54
107985076	0	0.194	0.2044	0.113	0.194	0
105378843	0	0	0	0	0	0
115362	0.2228	0.311	0.3164	0.2124	0.1716	0.3624
729930	0	0	0	0	0	0
163351	0.03904	0.01785	0.06584	0.0208	0	0.008871
400759	0.4619	0.2465	0.07419	0.1641	0.1409	0.4549
105378844	0	0	0	0	0	0
23507	0.1567	0.09666	0.1861	0.2563	0.2034	0.1689
84230	1.681	1.561	1.831	2.384	2.43	2.377
400761	0.1806	0.2203	0.3481	0.1283	0.1652	0.2189
107985743	0	0	0	0	0	0
101927952	0	0	0.02249	0	0.08542	0
107985744	0.08708	0	0	0	0	0
101927975	0	0	0	0	0	0
55144	6.331	6.024	5.377	6.79	6.118	6.716
105378847	0	0	0	0	0	0
492303	0.307	0.1787	0.2152	0.08922	0.1787	0.1268
284695	3.065	2.701	3.174	3.009	3.045	3.202
105378848	0	0	0	0	0	0
105378849	0	0	0	0	0	0
107985088	0	0	0	0	0	0
105378850	0	0	0	0	0	0
105378851	0	0	0	0	0	0
105378852	0	0	0	0	0	0
109616984	0	0	0	0	0	0
343472	0	0	0	0	0	0
105378853	0.1583	0.1225	0.2465	0.1817	0.2117	0.2436
105378855	0.04005	0.01832	0	0	0	0
105378854	0	0	0	0	0	0
84146	2.692	2.281	3.019	3.45	2.565	2.915
164045	0.03509	0.02407	0.1014	0.04674	0.02408	0.03987
107985412	0	0	0	0	0	0
107985417	0	0	0	0	0	0
105378856	0	0	0	0	0	0.1894
8317	3.004	3.413	4.055	4.709	3.668	4.185
102723436	0.06622	0.08076	0.1914	0.09409	0	0.04013
7049	6.292	5.573	6.756	7.554	7.748	7.414
676	0.01173	0	0	0.03749	0	0
253152	0.1323	0.1815	0.03188	0.2468	0.3026	0.4811
646817	0.5039	0.6285	0.2207	0.3417	0.5029	0.2082
284697	0.3047	0.2477	0.4894	0.3247	0.06195	0.277
23285	0.144	0.2002	0.1665	0.2762	0.2002	0.2775
388649	0.04979	0	0	0.1061	0	0
11146	2.815	3.25	2.753	3.252	2.957	3.09
79871	1.036	0.9797	1.045	1.2	0.7875	1.018
2672	0	0.0137	0	0.01597	0.03427	0.02724
7813	2.658	2.281	2.341	3.066	3.017	2.794
6125	450.6	482.2	458.7	410.6	407	419
388650	11.71	10.44	10.27	8.837	9.465	8.875
6083	2.5	7.318	2.409	2.664	5.032	0.909
26782	1.786	0.3267	1.033	0	0.3267	0.3246
22823	3.544	2.684	2.927	3.397	3.253	3.075
50999	12.8	12.35	12.63	13.85	12.59	12.96
343099	1.045	1.052	1.147	1.459	0.7039	0.9681
107985521	0	0	0	0.09984	0	0
100131564	0.4829	0.5387	0.4994	0.5272	0.5387	0.3961
1810	6.034	6.008	5.851	6.48	6.331	6.269
54874	3.017	3.082	2.52	2.437	2.256	2.293
107985761	0	0	0	0	0	0
8412	17.46	17.92	18.59	17.67	19.7	17.79
100129046	4.136	4.562	4.747	3.63	4.145	3.732
102723480	0.3375	0.5906	0.4949	0.2502	0.3356	0.2134
723788	0.05901	0	0.1137	0.06288	0	0.1877
100126348	0	0	0	0	0	0
100189133	1.952	0	0	0	0	0
30836	7.436	7.118	8.944	7.624	7.068	8.077
2730	6.418	5.401	6.171	15.18	15.11	15.23
24	0.08427	0.0415	0.0937	0.3868	0.6286	0.3123
105378858	0.1334	0.02034	0.04286	0	0.06103	0.04043
9411	11.54	10.7	11.78	10.7	10.17	10.82
107985092	0.08215	0.06011	0.03167	0.1226	0.1653	0.02987
105378859	0.02643	0.04836	0.02547	0.05634	0.02418	0.04005
5825	12.44	13.63	14.16	14.44	12.73	13.88
2152	28.33	30.45	29.73	39.38	42.28	42.37
113219466	0	0	0	0	0	0
105378861	0	0.04268	0	0	0	0
101928079	0.1273	0.194	0.0511	0.1582	0.03881	0.1253
105378860	0	0	0	0	0	0
100616321	0	0	0	0	0	0
126969	0.8149	0.5891	0.7726	0.4062	0.5291	0.5974
1266	70.56	74.67	74.58	67.43	66.55	69.62
105378862	0.1701	0.1867	0.2623	0.5439	0.03113	0.3093
729970	3.493	3.332	2.981	2.871	2.1	2.948
199857	0.7886	0.8863	0.8529	0.7867	0.9287	0.8121
105378863	0	0.05824	0	0	0	0
101928098	0.04334	0	0	0	0	0
148534	0.6426	0.7575	0.7533	1.101	0.7455	0.6865
100527978	1.784	2.011	2.088	1.426	1.894	1.766
101928118	0.05762	0.1757	0.01851	0.2047	0.01757	0.05238
25950	4.87	3.89	4.032	3.582	3.828	4.458
100996630	0	0	0	0	0	0
105378864	0	0	0	0	0	0
105379825	0	0	0	0	0	0
101928169	0	0	0	0	0	0
107985420	0	0	0	0	0	0
440594	0	0	0	0	0	0
100996635	0	0	0	0	0	0
101928219	0	0	0	0	0	0
102723661	0	0	0	0	0	0
101928241	0	0	0	0	0	0
105378866	0	0	0	0	0	0
58155	0.594	0.6506	0.7183	0.7056	0.7165	0.6397
1806	4.39	4.389	4.549	5.012	4.775	4.581
100873932	2.674	2.201	2.92	2.469	3.18	2.916
105378867	0	0	0	0	0.007946	0
100873933	0	0	0	0	0	0
109729128	0	0	0.05298	0	0.0503	0.04997
400765	0	0.07039	0.05562	0.06151	0.0352	0.08744
100616452	1.727	3.16	1.665	1.381	2.37	0.3925
406928	0	0	0	0	0.8521	0
729987	0.2097	0.03836	0.02021	0.02235	0.05756	0.03813
51375	18.41	17.42	18.06	16.51	17.39	16.91
163404	0	0	0	0	0	0
100129620	0	0	0	0	0	0
9890	0.05325	0.04871	0.02566	0.05675	0.02436	0.0242
107985093	0	0	0	0	0	0
101928270	0	0	0	0	0	0
54873	1.811	1.005	1.334	1.518	1.173	0.851
391059	1.747	1.79	1.593	1.88	1.742	1.71
178	3.963	3.466	3.622	4.051	3.733	4.221
23443	1.392	1.101	1.3	1.125	1.319	1.231
64645	18.1	18.06	19.66	20.58	21.83	21.76
163786	3.142	2.129	2.738	3.028	3.025	3.191
54482	1.034	1.119	1.444	1.29	1.095	1.16
127495	0.9276	0.7368	0.6822	1.119	0.6253	0.6656
1629	1.86	1.845	1.776	2.281	2.71	2.124
100506007	0.9135	0.7241	1.115	0.2596	0.2786	0.2214
8634	13.49	15.09	14.64	14.47	16.36	14.95
693138	0	0.6389	2.019	0	1.278	0
8556	0.2851	0.09273	0.1771	0.2836	0.4347	0.3283
105379827	0	0	0	0	0	0
54112	0.0136	0	0.01311	0	0.03733	0
100128787	0.05765	0.1582	0	0	0	0
7412	10.99	10.55	10.25	5.089	4.409	5.608
2135	7.408	6.353	7.159	7.012	6.885	6.9
148867	2.999	2.858	2.694	2.989	2.832	3.259
51611	2.642	2.665	2.83	2.59	2.735	2.494
102606465	2.508	3.801	3.625	3.398	2.786	3.517
107985094	0	0	0.1024	0	0	0
101928334	0	0	0	0	0	0
101928370	0.03916	0.2507	0.3019	0.1669	0.03582	0.2492
1901	3.975	3.349	4.013	2.311	2.257	2.257
102723784	0	0	0	0	0	0
104355286	0	0	0	0	0.1834	0
105378872	0	0	0	0	0	0
118427	0	0	0	0	0	0
94236	0	0	0	0	0	0
107985095	0	0	0	0	0	0
105378874	0	0	0	0	0	0
112268286	0	0	0	0	0	0
107985096	0	0.1777	0	0	0	0
1301	6.211	5.49	5.273	2.072	1.912	1.894
101928436	0.05679	0.07791	0	0.1815	0.1039	0.05162
55599	2.393	2.432	2.284	1.96	2.25	2.417
280	0.4449	0.2519	0.4492	0.2484	0.1163	0.3274
648740	0	0	0	0	0	0
279	0.02829	0	0	0	0.02588	0
276	0	0	0.02263	0	0	0
277	0	0	0	0	0.02161	0
105378878	0	0	0	0	0	0
278	0	0	0.02164	0	0	0
100129138	0	0	0	0	0	0
105378879	0	0	0	0	0	0
105378880	0	0	0	0	0	0
105378881	0	0	0	0	0	0
101928476	0	0	0	0	0	0
105378882	0	0	0	0	0	0
105378883	0	0	0	0	0	0
105378884	0	0	0	0	0	0
107985116	0	0	0	0	0	0
105378886	0	0	0	0	0	0
105378885	0	0	0	0	0	0
105378887	0	0	0	0	0	0
105378889	0	0	0	0	0	0
105378888	0	0	0	0	0	0
55170	7.739	7.625	6.706	8.169	8.804	9.11
22854	0.05953	0.09529	0.03944	0.04758	0.05446	0.09131
10451	0.384	0.3728	0.3927	0.2835	0.2712	0.248
102465839	0	0	0	0	0	0
100873946	0	0	0	0	0	0
107985124	0	0	0	0	0	0
29957	17.53	18	18	18.18	18.65	19.1
148545	0.01372	0	0.06609	0	0	0
653149	0.007687	0	0.02963	0	0.007033	0.03494
284611	3.377	3.735	3.877	3.907	3.611	3.719
113802	3.218	3.395	4.233	3.755	3.761	4.121
105378890	0.1305	0.05118	0.03594	0.0795	0.08531	0.06781
55119	6.848	6.987	7.161	7.848	4.725	6.664
163479	0.06149	0.05624	0.04444	0.08191	0.02813	0.04192
6814	16.05	14.7	17.01	17.12	15.64	14.62
105378891	0.05498	0	0	0.1758	0.3018	0.04997
254268	0.0587	0.1342	0.01414	0.09383	0.0537	0.01334
642864	0	0	0	0	0	0.07102
107985159	0	0	0	0	0	0
29899	4.381	3.769	4.004	3.988	4.23	4.491
23155	7.834	7.604	7.539	8.86	9.059	9.767
22911	4.39	3.646	3.984	4.304	4.56	4.039
6884	38.46	42.33	32.5	38.18	39.61	38.46
105378892	0.728	0.9156	0.4385	1.067	0.4995	0.9099
56900	17.66	16.24	16.18	15.83	15.78	17.63
677766	0.1131	0.1034	0	0	0	0
127003	0	0	0.03489	0	0.03312	0
57535	0.1839	0.2523	0.2105	0.2879	0.2366	0.35
6301	47.49	47.6	43.7	32.88	31.81	32.6
1952	0.6382	0.7337	0.6234	0.8869	0.7417	0.878
84722	5.009	4.444	6.183	5.618	5.664	5.32
343263	0.02294	0	0	0	0	0
6272	5.001	4.249	4.048	3.902	4.428	4.675
5686	22.39	21.49	21.89	23.38	23.86	23.46
284612	0.2388	0.161	0.3028	0.3081	0.3565	0.697
127002	0.8305	0.6114	0.7125	0.9066	0.5096	0.6997
284613	2.839	2.767	2.874	2.935	3.015	3.011
57463	1.154	1.275	1.166	1.751	1.647	1.771
105378893	0	0	0	0	0	0
83873	0	0	0	0	0	0.01521
2773	14.74	15.75	15.88	15.46	16.44	15.75
406974	3.167	0	0	0	0.5794	0.5757
2780	0.2384	0.2908	0.2553	0.7623	0.3151	0.3612
271	15.11	14.86	15.04	14.73	15.31	15.59
2948	10.08	10.25	11.1	11.66	10.48	10.77
2946	13.44	12.36	12.07	11.41	11.95	11.4
2944	2.225	2.321	2.332	2.163	1.964	2.271
2949	0.6068	0.7664	0.4177	0.739	0.6344	0.3677
2947	13.01	10.9	11.26	12.39	13.13	13.27
79574	0	0.01715	0	0	0	0
107985167	0	0	0	0	0	0
1435	13.57	13.83	14.92	13.31	13.28	13.72
10768	28.28	28.53	27.77	31.59	31.78	31.2
85369	9.586	9.62	10.25	10.1	9.687	10.93
105378895	0	0	0	0	0	0
257	5.613	5.445	5.596	5.515	5.046	5.566
104355139	11.57	12.38	7.115	5.071	7.055	6.115
164153	4.261	2.714	3.011	1.547	1.501	2.783
388662	0.8549	0.5881	0.8027	0.6229	1.083	0.9896
105378897	0.1911	0.09535	0.1339	0.1111	0.1589	0.1263
100873974	0.1259	0.07676	0	0	0	0.07628
3749	0.7093	0.6386	0.7538	0.7558	0.9076	0.8616
440600	0.2911	0.1997	0.1227	0.2133	0.4993	0.3307
64783	2.547	2.039	2.602	2.552	3.85	2.957
9122	11.29	13.3	11.96	11.61	10.53	12.5
10542	81.03	84.24	77.33	79.86	83.08	80.16
101410535	0.4456	0.08152	0.2576	0.3799	0.4076	0.162
84432	0	0	0	0	0	0
105378899	0	0	0	0	0	0
105378898	0	0	0	0	0	0
643160	0	0	0	0	0	0
440602	0	0	0	0	0	0
3744	0	0	0	0	0	0
3737	0	0	0	0	0.003375	0
107985174	0.004542	0	0	0	0.004155	0
3738	0.03193	0.01947	0.05642	0.01701	0.004869	0.0387
105378901	0	0	0	0	0	0
963	0.03751	0.01715	0.03614	0.03997	0.01716	0.03409
55791	3.663	3.694	3.179	3.542	3.201	3.546
128338	12.84	12.61	12.19	10.93	10.91	11.37
10390	7.246	9.013	8.048	9.234	8.395	8.476
79961	1.203	0.955	1.073	0.8053	1.064	1.401
107985180	0	0	0	0	0	0
1117	0.2359	0.07193	0.1768	0.3073	0.1679	0.5481
149620	0	0	0	0	0	0
27159	0	0	0	0	0	0
105378903	0	0	0	0	0	0
128344	0.7365	0.421	0.1774	0.412	0.4042	0.3347
105378904	0	0	0	0	0	0
441897	0	0	0	0	0	0
5016	0.1082	0.1978	0.2293	0.0922	0.05937	0.1966
79084	17.64	16.4	17.83	17.57	17.1	17.06
515	54.62	54.81	54.61	53.95	53.33	53.53
128346	0.278	0.3572	0.3763	0.3174	0.1938	0.2647
57413	0.0261	0.02387	0.02515	0	0.07163	0.07117
140	0	0.02386	0.02514	0	0	0
5906	8.893	10.25	10.08	10.63	10.85	10.1
100129269	0.154	0	0.02969	0.1313	0.1409	0.028
107985184	0.5492	0.5348	0.5805	0.6231	0.697	0.4026
55924	1.424	1.619	1.706	2.4	2.681	2.39
100506343	0.2229	0.1427	0.3007	0.2375	0.2447	0.3242
101928718	0.206	0.07851	0.2151	0.2195	0.157	0.156
11218	5.199	5.503	5.874	5.54	6.518	6.009
3752	0.02135	0.03661	0.01029	0.01137	0.01709	0.0194
100874295	0	0	0	0	0	0
100873995	0	0	0	0	0	0
643355	0	0.01416	0	0	0	0
105378906	0	0	0	0	0	0
105378909	0.01733	0	0.02087	0	0	0
55917	7.896	7.236	8.105	6.679	6.966	7.171
100422976	0	0	2.146	0	0	0
7482	0.4536	0.3936	0.5081	0.3057	0.2093	0.2819
54879	3.198	3.17	3.092	3.093	3.148	3.19
829	77.94	84.48	82.33	92.59	91.55	90.69
4343	22.39	22.86	23.78	20.31	20.99	20.72
389	158.9	159.7	157.3	131.7	138.5	138.2
333926	0.3603	0.4309	0.4807	0.6793	0.3042	0.3023
105378910	0	0	0	0	0	0
284467	0.129	0	0.1243	0.1718	0.177	0.1466
100996702	0.05208	0.04764	0	0.1388	0.04765	0.02367
105378912	0	0	0	0.3736	0.3207	0
105378911	0	0	0.04549	0	0	0
113218506	0	0	0	0	0	0
6566	20.95	21.43	20.41	17.95	18.06	18.11
246182	0	0	0.06915	0	0	0
100506392	0.441	1.354	1.032	0.7385	0.7492	1.117
107985189	0.03021	0	0.08733	0	0	0.01373
100996251	0.01934	0.1415	0.07455	0.08244	0.1062	0.05274
9860	0.9611	0.9831	0.9866	0.7148	0.75	0.8059
643441	0	0	0	0	0	0
260425	1.108	0.9216	1.384	0.918	1.069	1.072
10745	7.748	7.621	8.335	9.632	9.169	9.642
54665	0.8632	0.8593	0.7611	0.9167	0.787	0.9341
100287722	1.106	1.173	1.513	1.249	1.234	1.166
26191	0.3487	0.3267	0.4754	0.2719	0.3346	0.3092
440603	0	0.02604	0.05488	0	0.008682	0.01725
10717	2.545	2.217	2.348	2.648	2.484	2.523
64858	2.063	2.475	2.583	2.844	3.752	3.369
101928846	0	0.0381	0.02007	0.02219	0.01905	0.01893
204851	7.216	7.02	7.329	7.656	8.551	7.6
56944	40.22	41.96	39.71	34.89	32.32	33.89
148281	0.007244	0	0	0	0.006627	0
107985443	0	0	0	0	0	0
51592	3.976	3.452	4.103	4.083	4.036	4.419
105378913	0.05923	0	0.08561	0.09467	0	0
10286	22.32	22.08	21.51	21.8	21.23	21.33
105378914	0.1221	0	0	0	0	0
163259	0.3384	0.3306	0.4743	0.4179	0.4291	0.4683
270	0	0	0	0	0	0
4893	29.97	32.82	32.58	32	31.23	31.69
7812	151.9	151.1	154.1	152	150.7	148
80143	5.831	6.092	5.915	6.086	5.858	5.704
6847	0	0	0	0	0.0398	0
105378915	0	0	0	0	0	0
7252	0	0	0	0	0	0
10100	1.935	2.31	2.292	1.7	1.608	1.477
105378916	0	0	0	0	0	0
112840934	0.091	0.06659	0.01754	0.05818	0.08325	0.03309
4803	3.306	3.622	3.617	4.832	5.849	4.737
112268234	0	0	0	0	0	0
112268287	0	0.1813	0	0	0	0
81839	5.596	5.808	6.533	6.351	7.105	7.612
845	0	0	0	0	0	0
4808	0.005758	0	0	0	0	0
101928995	0	0.06225	0.06558	0.1088	0	0
101928977	0	0.1503	0	0.3503	0.1504	0
55356	1.081	0.9349	0.9227	1.202	1.08	0.8544
126868	0.06502	0.03568	0.05012	0.04157	0.0119	0.1064
105378918	0	0	0	0	0	0
107985190	0.03435	0	0	0	0	0
105378919	0	0	0	0	0	0
105378920	0	0	0	0	0	0
476	31.17	31.48	31.31	29.02	29.53	29.26
84852	29.44	31.23	29.98	26.64	28.5	29.38
101929023	0	0	0	0	0	0
112268235	0.009271	0.03392	0.03574	0.01976	0.02544	0.01264
965	1.469	1.229	1.429	1.197	0.9942	1.021
105378925	0	0	0	0	0	0
100616384	0	0	0	0	0	0
3321	0.7305	0.5989	0.7509	0.8073	0.7723	0.9395
105378924	0	0	0	0	0	0
100302117	0	0	0	0	0	0
388667	0	0	0	0	0	0
105378926	0	0	0	0	0	0
914	0	0	0	0	0	0
105378927	0	0	0	0	0	0
5738	14.01	13.97	13.91	14.57	15.56	14.67
9398	2.725	2.885	2.751	2.869	2.981	2.885
101929099	0.05237	0.0479	0	0.05581	0.1677	0.1666
8458	1.97	1.937	2.346	2.363	2.612	2.217
100126331	0	0	0	0	0	0
80263	0.5625	0.5709	0.4759	0.5701	0.3702	0.6734
79679	0.01294	0	0	0	0	0
104355292	0	0	0	0	0	0
10905	5.844	5.08	5.617	6.635	5.943	6.274
100996263	0	0	0	0	0	0
54855	0.1596	0.3535	0.1376	0.1432	0.2229	0.1298
105378929	0.02944	0.05386	0	0	0	0.01338
54834	1.484	1.34	1.52	1.456	1.581	1.481
10885	3.922	4.095	4.351	3.84	3.505	3.962
200162	0.3171	0.3955	0.4166	0.344	0.2637	0.3878
105378930	0	0	0	0	0	0
107985447	0	0	0	0	0	0
6913	0.5288	0.6449	0.4896	0.4199	0.4269	0.443
105378933	0	0	0	0	0	0
107985191	0	0	0	0	0	0
10352	2.613	2.796	2.803	2.928	2.957	2.705
104472716	0	0	0	0.09007	0	0
101929147	0.9003	1.121	1.046	0.9791	0.8661	0.9617
107985192	0	0	0	0	0	0
105378934	0	0	0	0	0	0
51179	0	0.01405	0	0	0	0
100874270	0	0	0	0	0	0
3284	0	0	0	0	0	0
105378935	0	0	0	0	0	0
3283	0	0	0	0	0	0
128102	0	0.009991	0.005263	0.00582	0	0.004965
644242	0.2987	0.1093	0.02879	0.5412	0.246	0.2444
90874	2.347	2.057	1.961	2.373	2.433	2.458
105378937	0.3351	0.1533	0.1615	0.08928	0	0
26227	14.59	14.96	12.65	8.329	7.64	7.41
105378936	0.1782	0.2826	0.1717	0.1773	0.1522	0.2376
3158	0	0	0	0	0	0
83998	0.04324	0	0	0	0	0
105378938	0	0	0	0	0	0
343505	0.01271	0	0	0	0	0
11085	0	0	0	0	0	0
4853	43.26	44.09	43.95	43.45	48	45.81
101929178	0.05243	0.09591	0.05052	0	0.04796	0
105378939	0	0	0	0	0	0
105378940	0	0	0	0	0	0.05704
9554	26.75	27.29	26.62	36.21	36.72	37.46
107985522	0.1613	0.08198	0	0.0191	0.06559	0.03259
105378941	0.1131	0.3103	0.109	0.6026	0.2069	0.3084
105378954	2.45	2.571	2.063	1.979	1.557	1.852
101929788	0	0.03397	0.03579	0	0	0.03376
728841	3.853	3.385	3.749	3.568	3.464	3.486
107985523	3.336	2.906	2.603	1.185	1.453	3.033
767846	0.02492	0.04559	0.07205	0.1328	0.0228	0.2265
100996724	2.567	2.316	2.07	2.959	2.609	2.778
107985524	0.359	0.2323	0.3206	0.3546	0.5207	0.4059
105378944	0.08378	0.1533	0.08073	0	0.07664	0
105378943	0.02509	0	0.02418	0	0.04591	0
101929796	2.599	3.911	3.313	2.949	2.762	3.582
101060684	3.914	3.135	3.82	3.429	3.051	3.367
107985762	0	0	0	0	1.174	0
101954277	0	1.041	0	0.3031	0.2602	0
653505	0	0	0.06936	0	0	0
728855	0.5915	0.6234	0.4213	0.5207	0.5764	0.6662
100996720	1.289	1.235	0.8871	1.177	1.235	1.45
101954264	0	0	0	0	0.5299	0.2633
107985763	0	0	0	0	0	0
105369199	0.4703	0.6287	0.3835	0.347	0.06619	0.1644
101929798	0.3436	0.07857	0.1656	0.09154	0.2357	0.1562
107985748	0	0	0	0	0	0
107985749	0	0	0	0	0	0
107985750	0	0	0	0	0	0
106479023	0.2497	0.2501	0.2865	0.3421	0.3372	0.2486
2210	0	0	0	0.02356	0	0
100996318	0.02288	0	0	0	0	0.0104
337875	0.1085	0.1986	0.1674	0.1388	0.2582	0.1973
653820	1.681	1.958	2.352	2.964	2.105	2.31
653464	3.664	3.254	3.318	3.584	2.905	2.953
107985193	0	0	0	0	0	0
100873165	0	0	0	0	0	0
107985194	0.043	0.03933	0.01381	0.01527	0.03934	0.01303
647121	0.08982	0.08215	0.119	0.04786	0.1232	0.1225
107985195	0.02971	0	0	0.03166	0	0
101929814	0	0	0	0	0	0
105371172	0	0	0	0	0	0
105371175	0.1345	0.2767	0.1944	0.1433	0.06151	0.1528
107985200	5.091	4.657	5.508	4.299	4.745	4.802
107985201	0.4842	0.4429	0.663	0.4617	0.3264	0.3475
101927452	0	0	0	0	0	0
112268275	0	0	0	0	0	0
112268273	0	0	0	0	0	0
100189261	0	0	0	0	0	0
101954269	0	0	0	0	0	0
26863	0	0	0	0	0	1.053
791227	0	0	0	0	0	0
105369140	0	0	0	0	0	0
100189142	0	0	0	0	0	0
100189326	0	0	0	0	0	0
199882	0	0	0	0	0	0
100189356	0	0	0	0	0	0
338391	0.933	0.5584	0.7326	0.8592	0.8641	0.7329
100132417	0.2135	0.06509	0	0.1138	0.03255	0.03234
440686	5.441	5.621	5.713	6.491	6.978	5.471
105371209	0	0	0.5894	0	0	0
554282	1.604	1.374	2.44	2.195	1.853	1.979
100996712	6.628	5.877	6.838	6.564	6.748	6.606
[truncated: 37,377 more rows]
